# Supplementary material for: Insights into high-altitude adaptation and meat quality regulation by gastrointestinal metabolites in Tibetan and black pigs
Source: Front Vet Sci. 2025 Mar 26;12:1569196. doi: 10.3389/fvets.2025.1569196 (PMC11979216; doi:10.3389/fvets.2025.1569196)
Supplement: Supplementary file 2 [file Data_Sheet_1.csv]

	area	group
1	2834.75	TP
2	1773.75	TP
3	2380.5	TP
4	2459.5	TP
5	1730	TP
6	1053.75	TP
7	2257.25	TP
8	2241.75	TP
9	1824.25	TP
10	1803	TP
11	1881.5	TP
12	2797.25	TP
13	2153	TP
14	2142.5	TP
15	2386.5	TP
16	1736.75	TP
17	1175.5	TP
18	2173	TP
19	3375.75	TP
20	2898.25	TP
21	1435	TP
22	2353.75	TP
23	1648.25	TP
24	1941.5	TP
25	1301.5	TP
26	2628.75	TP
27	941	TP
28	2707.75	TP
29	1546.25	TP
30	2877	TP
31	2218.5	TP
32	1849.25	TP
33	1707.75	TP
34	2127	TP
35	2171	TP
36	2334	TP
37	863.75	TP
38	1960.5	TP
39	2406	TP
40	2092.75	TP
41	683.5	TP
42	2105.75	TP
43	2853.75	TP
44	2414.5	TP
45	1728.25	TP
46	1692	TP
47	933.75	TP
48	2960.25	TP
49	2241	TP
50	1907.5	TP
51	1643.5	TP
52	2370.25	TP
53	3855.75	TP
54	2933	TP
55	2234.5	TP
56	2491.25	TP
57	981.5	TP
58	1167.5	TP
59	2126.75	TP
60	1439	TP
61	974.5	TP
62	2670.25	TP
63	3005.25	TP
64	2757.25	TP
65	2703	TP
66	3643.5	TP
67	2111.75	TP
68	3027.75	TP
69	2328	TP
70	1628.75	TP
71	3057.5	TP
72	2804.75	TP
73	2301	TP
74	915.25	TP
75	1992.75	TP
76	1192.25	TP
77	2704.5	TP
78	1071.75	TP
79	818.75	TP
80	1171.25	TP
81	1008.5	TP
82	3096.25	TP
83	2425	TP
84	2663.75	TP
85	2793.75	TP
86	979.75	TP
87	746.5	TP
88	1598.5	TP
89	2432.75	TP
90	2455	TP
91	3001.75	TP
92	3505.75	TP
93	1859.25	TP
94	3351.75	TP
95	2157.75	TP
96	3151.5	TP
97	2289	TP
98	3273	TP
99	3219	TP
100	3751.75	TP
101	4020.75	TP
102	4126	BP
103	3250	BP
104	1281.75	BP
105	772.75	BP
106	3817	BP
107	3515.25	BP
108	3331.75	BP
109	1072	BP
110	3725.25	BP
111	1115.25	BP
112	4100	BP
113	4145.5	BP
114	3105.25	BP
115	2649.75	BP
116	3299.75	BP
117	3974	BP
118	717.25	BP
119	1925	BP
120	3229	BP
121	2725.5	BP
122	530.5	BP
123	4126.5	BP
124	4605	BP
125	3922	BP
126	4308.25	BP
127	2899.5	BP
128	4422.5	BP
129	1034.5	BP
130	3619.75	BP
131	2963.25	BP
132	4139.25	BP
133	1434.75	BP
134	4123.75	BP
135	3441.75	BP
136	489	BP
137	403	BP
138	3920.25	BP
139	1762.25	BP
140	1410	BP
141	2839.5	BP
142	3112	BP
143	3846.75	BP
144	2927.25	BP
145	3365.5	BP
146	1541.25	BP
147	3623.5	BP
148	440.75	BP
149	2855.5	BP
150	463.25	BP
151	2736.75	BP
152	1625.75	BP
153	2580.25	BP
154	4507.5	BP
155	3798.75	BP
156	3961.75	BP
157	3422.25	BP
158	943.5	BP
159	1788.75	BP
160	2642.5	BP
161	4442.5	BP
162	3476.75	BP
163	2508.5	BP
164	2762.5	BP
165	4415	BP
166	3158.25	BP
167	3199.25	BP
168	4753.25	BP
169	2658.25	BP
170	2722.5	BP
171	2353.25	BP
172	3238.25	BP
173	1990.25	BP
174	2865.75	BP
175	1974.25	BP
176	3874	BP
177	1555.5	BP
178	1085.25	BP
179	2614.5	BP
180	3035.75	BP
181	823	BP
182	3615.5	BP
183	3518	BP
184	2989.75	BP
185	2785.5	BP
186	875.25	BP
187	1203.75	BP
188	3680.75	BP
189	2749.75	BP
190	698.5	BP
191	3532.25	BP
192	4556	BP
193	2653	BP
194	534.25	BP
195	2151	BP
196	2767.25	BP
197	3369.5	BP
198	2739.5	BP
199	1511	BP
200	3608.75	BP
201	3360	BP
202	2647.75	BP
203	1321.25	BP
204	2718.25	BP
