# Supplementary material for: Insights into high-altitude adaptation and meat quality regulation by gastrointestinal metabolites in Tibetan and black pigs
Source: Front Vet Sci. 2025 Mar 26;12:1569196. doi: 10.3389/fvets.2025.1569196 (PMC11979216; doi:10.3389/fvets.2025.1569196)
Supplement: Supplementary file 3 [file Data_Sheet_2.csv]

Table S2 Amino Acid Contents in LD of Tibetan Pigs and Black Pigs
AA	TP1_LD	TP2_LD	TP3_LD	TP4_LD	TP5_LD	TP6_LD	BP1_LD	BP2_LD	BP3_LD	BP4_LD	BP5_LD	BP6_LD	Enssential
Glu	3.23	3.13	3.38	3.29	2.95	2.8	3.67	3.45	3.13	3.27	3.49	2.85	Not required
Asp	1.98	1.96	2.02	1.99	1.85	1.77	2.21	2.05	1.92	2.05	2.13	1.76	Not required
Ala	1.08	1.16	1.16	1.15	1.08	1	1.33	1.23	1.15	1.17	1.21	1.03	Not required
Ser	0.78	0.74	0.84	0.84	0.76	0.72	0.93	0.88	0.76	0.79	0.85	0.69	Not required
Pro	0.73	0.62	0.73	0.75	0.72	0.65	0.95	0.82	0.66	0.66	0.68	0.64	Not required
Gly	0.96	0.96	0.98	0.96	0.93	0.91	0.95	0.91	0.88	0.91	0.9	0.79	Not required
Lys	1.82	1.89	1.98	1.95	1.78	1.68	2.15	2	1.82	1.93	2.01	1.68	required
Phe	0.8	0.84	0.84	0.8	0.78	0.75	0.92	0.86	0.84	0.9	0.91	0.75	required
Val	1.03	1.04	1.03	1	0.94	0.92	1.16	1.08	1.01	1.11	1.1	0.92	required
Leu	1.59	1.69	1.75	1.73	1.57	1.49	1.96	1.84	1.7	1.79	1.86	1.5	required
Ile	0.94	1.03	1.02	0.99	0.89	0.84	1.07	1.02	0.94	1.03	1.04	0.91	required
Met	0.58	0.58	0.62	0.61	0.55	0.51	0.68	0.63	0.59	0.64	0.67	0.53	required
Thr	0.93	0.93	1.01	1.01	0.92	0.87	1.09	1.01	0.93	0.98	1.04	0.87	required
His	1.06	0.86	1.08	1.06	0.91	0.93	1.34	1.24	0.98	1.13	1.05	0.92	Condition required
Arg	1.23	1.29	1.45	1.45	1.3	1.29	1.49	1.37	1.39	1.47	1.51	1.21	Condition required
Tyr	0.76	0.79	0.84	0.83	0.78	0.74	0.99	0.91	0.75	0.78	0.82	0.74	Condition required
TAA	19.4	19.51	20.73	20.31	18.71	17.87	22.89	21.3	19.45	20.61	21.27	17.79
EAA	8.45	8.79	9.09	8.92	8.21	7.8	10.02	9.35	8.58	9.16	9.45	7.9
DFAA	8.48	8.5	8.99	8.84	8.11	7.77	9.65	9.01	8.47	8.87	9.24	7.64
EAA%	43.56	45.05	43.85	43.92	43.88	43.65	43.77	43.9	44.11	44.44	44.43	44.41
DFAA%	43.71	43.57	43.37	43.53	43.35	43.48	42.16	42.3	43.55	43.04	43.44	42.95
