# Supplementary material for: Insights into high-altitude adaptation and meat quality regulation by gastrointestinal metabolites in Tibetan and black pigs
Source: Front Vet Sci. 2025 Mar 26;12:1569196. doi: 10.3389/fvets.2025.1569196 (PMC11979216; doi:10.3389/fvets.2025.1569196)
Supplement: Supplementary file 4 [file Data_Sheet_3.csv]

Table S3 LD fatty acid content in Tibetan pigs and black pigs
Component	Name	Group	TP1_LD	TP2_LD	TP3_LD	TP4_LD	TP5_LD	TP6_LD	TP_AVE	TP_STDEV	TP_AVE¡ÀSTDEV	BP1_LD	BP2_LD	BP3_LD	BP4_LD	BP5_LD	BP6_LD	BP_AVE	BP_STDEV	BP_AVE¡ÀSTDEV
C14:0	Myristic acid	saturated	0.0126	0.0197	0.00721	0.0426	0.0123	0.0455	0.02	0.02	0.02¡À0.02	0.00504	0.0285	0.0249	0.436	0.0175	0.0336	0.09	0.17	0.09¡À0.17
C15:0	Pentadecanoic acid	saturated	0	0	0	0	0	0	0	0	0¡À0	0	0	0	0	0	0	0	0	0¡À0
C16:0	Palmitic acid	saturated	0.241	0.429	0.147	0.807	0.264	0.878	0.46	0.31	0.46¡À0.31	0.123	0.595	0.522	0.743	0.313	0.626	0.49	0.23	0.49¡À0.23
C18:0	Stearic acid	saturated	0.121	0.234	0.0758	0.37	0.133	0.454	0.23	0.15	0.23¡À0.15	0.062	0.319	0.258	0.422	0.157	0.359	0.26	0.13	0.26¡À0.13
C20:0	Arachidic acid	saturated	0	0	0	0.00837	0	0.011	0	0.01	0¡À0.01	0	0	0	0	0	0	0	0	0¡À0
Total_saturated	Total_saturated	saturated	0.3746	0.6827	0.23001	1.22797	0.4093	1.3885	0.71	0.49	0.71¡À0.49	0.19004	0.9425	0.8049	1.601	0.4875	1.0186	0.84	0.53	0.84¡À0.53
C16:1	Palmitoleic acid	unsaturated	0.0372	0.0485	0.0201	0.089	0.0366	0.109	0.06	0.03	0.06¡À0.03	0.0192	0.102	0.0922	0.119	0.0544	0.0815	0.08	0.04	0.08¡À0.04
C17:0	Heptadecanoic acid	unsaturated	0	0	0	0	0	0	0	0	0¡À0	0	0	0	0	0	0	0	0	0¡À0
C17:1	Heptadecenoic acid	unsaturated	0	0	0	0.00411	0	0.00556	0	0	0¡À0	0	0	0	0	0	0	0	0	0¡À0
C18:1n9c	Oleic acid	unsaturated	0.356	0.751	0.231	1.5	0.428	1.45	0.79	0.56	0.79¡À0.56	0.198	1.12	1.12	1.29	0.499	0.973	0.87	0.42	0.87¡À0.42
C18:2n6c	Linoleic acid	unsaturated	0.133	0.195	0.0898	0.288	0.136	0.315	0.19	0.09	0.19¡À0.09	0.062	0.2	0.253	0.191	0.0927	0.13	0.15	0.07	0.15¡À0.07
C20:1	Eicosenoic acid	unsaturated	0.00905	0.0168	0.00558	0.0606	0.014	0.0362	0.02	0.02	0.02¡À0.02	0	0.0224	0.0193	0.028	0.00805	0.0191	0.02	0.01	0.02¡À0.01
C18:3n3	¦Á-Linolenic acid	unsaturated	0.00395	0.00564	0	0.00965	0.0037	0.0107	0.01	0	0.01¡À0	0	0	0	0	0	0.00391	0	0	0¡À0
C20:2	Eicosadienoic acid	unsaturated	0.00669	0.00986	0.00424	0.0237	0.00775	0.0194	0.01	0.01	0.01¡À0.01	0	0.00887	0	0.0087	0.00384	0.00593	0	0	0¡À0
C20:3n6	Dihomo-¦Ã-linolenic acid	unsaturated	0.0052	0.00614	0.00384	0.00737	0.00479	0.00779	0.01	0	0.01¡À0	0	0.00487	0	0.00412	0	0	0	0	0¡À0
C20:3n3	Eicosatrienoic acid	unsaturated	0	0	0	0.00399	0	0	0	0	0¡À0	0	0	0.0437	0	0	0	0.01	0.02	0.01¡À0.02
C20:4n6	Arachidonic acid	unsaturated	0.0347	0.048	0.0301	0.0438	0.0332	0.044	0.04	0.01	0.04¡À0.01	0.0132	0.0281	0	0.0306	0.0148	0.0195	0.02	0.01	0.02¡À0.01
Total_unsaturated	Total_unsaturated	unsaturated	0.58579	1.08094	0.38466	2.03022	0.66404	1.99765	1.13	0.72	1.13¡À0.72	0.2924	1.48624	1.5282	1.67142	0.67279	1.23294	1.15	0.57	1.15¡À0.57
