# Supplementary material for: Insights into high-altitude adaptation and meat quality regulation by gastrointestinal metabolites in Tibetan and black pigs
Source: Front Vet Sci. 2025 Mar 26;12:1569196. doi: 10.3389/fvets.2025.1569196 (PMC11979216; doi:10.3389/fvets.2025.1569196)
Supplement: Supplementary file 5 [file Data_Sheet_4.csv]

Table S4. Metabolite expression levels in various intestinal sites of Tibetan black pigs
Metabolite ID	Ion Mode	RT	Molecular Weight	Formula	Name	Delta Mass Da	Delta Mass ppm	Match	Level	Database	KEGG ID	HMDB ID	Super Class	Sub Class2	Class	Final Class	Super Pathway	Sub Pathway	Pathway	Log2FC(BPCE-vs-TPCE)	Ratio(BPCE-vs-TPCE)	Qvalue(BPCE-vs-TPCE)	Log2FC(BPCO-vs-TPCO)	Ratio(BPCO-vs-TPCO)	Qvalue(BPCO-vs-TPCO)	Log2FC(BPJE-vs-TPJE)	Ratio(BPJE-vs-TPJE)	Qvalue(BPJE-vs-TPJE)	Log2FC(BPRE-vs-TPRE)	Ratio(BPRE-vs-TPRE)	Qvalue(BPRE-vs-TPRE)	Log2FC(BPST-vs-TPST)	Ratio(BPST-vs-TPST)	Qvalue(BPST-vs-TPST)	TP1_Cecum	TP1_Colon	TP1_Jejunum	TP1_Rectum	TP1_Stomach	TP2_Cecum	TP2_Colon	TP2_Jejunum	TP2_Rectum	TP2_Stomach	TP3_Cecum	TP3_Colon	TP3_Jejunum	TP3_Rectum	TP3_Stomach
B100002	POS	1.074	169.03603	C5 H4 N4 O3	Uric acid	4.12E-04	2.450612611	93.9103256	level1	BMDB	C00366	HMDB0000289	Organoheterocyclic compounds	Purines and purine derivatives	Imidazopyrimidines	Purines and derivatives	Nucleotide metabolism	Purine metabolism	map00230 Purine metabolism; map01100 Metabolic pathways; map01120 Microbial metabolism in diverse environments; map04976 Bile secretion	0.354248881	1.278319869	0.914854925	0.394675256	1.314646806	0.437578324	-2.963757135	0.128179981	0.834464387	-0.304149926	0.809919302	0.869739688	2.81305607	7.02771687	0.043904225	242320.5869	198537.6056	1345940.005	5972765.59	372241.1896	5001245.744	4059861.955	5.41E+07	605639.5879	2885653.342	501959.3964	1037125.41	83550.46212	3475132.109	19674.79774
B100003	POS	0.675	147.07669	C5 H10 N2 O3	L-Glutamine	2.62E-04	1.791349063	93.23739511	level1	BMDB	C00064	HMDB0000641	Organic acids and derivatives	Amino acids, peptides, and analogues	Carboxylic acids and derivatives	Amino acids	Amino acid metabolism	Arginine biosynthesis	map00220 Arginine biosynthesis; map00230 Purine metabolism; map00240 Pyrimidine metabolism; map00250 Alanine, aspartate and glutamate metabolism; map00470 D-Amino acid metabolism; map00630 Glyoxylate and dicarboxylate metabolism; map00750 Vitamin B6 metabolism; map00910 Nitrogen metabolism; map00970 Aminoacyl-tRNA biosynthesis; map01060 Biosynthesis of plant secondary metabolites; map01100 Metabo…	0.28969748	1.222383928	0.935722423	-0.870545218	0.546940114	0.686926567	-0.428965152	0.742794402	0.484350027	-0.299049573	0.812787673	0.825663724	0.531167027	1.445097693	0.226478604	2364654.354	1.68E+07	1.35E+08	5725813.779	5879010.235	2452903.833	2478047.72	9.62E+07	1011197.908	9448695.072	1731631.75	884144.1361	2.28E+08	2696962.256	1.17E+07
B100007	NEG	0.667	118.05101	C4 H9 N O3	L-Threonine	3.88E-05	0.326098558	96.02660046	level1	BMDB	C00188	HMDB0000167	Organic acids and derivatives	Amino acids, peptides, and analogues	Carboxylic acids and derivatives	Amino acids	Amino acid metabolism	Glycine, serine and threonine metabolism	map00260 Glycine, serine and threonine metabolism; map00261 Monobactam biosynthesis; map00290 Valine, leucine and isoleucine biosynthesis; map00470 D-Amino acid metabolism; map00860 Porphyrin metabolism; map00970 Aminoacyl-tRNA biosynthesis; map01060 Biosynthesis of plant secondary metabolites; map01100 Metabolic pathways; map01110 Biosynthesis of secondary metabolites; map01120 Microbial metabol…	-0.288325295	0.818852044	0.601389704	-0.493647242	0.710227318	0.445345028	-0.705125776	0.61338901	0.443259812	0.676219283	1.597946695	0.129993609	-0.200218086	0.870418976	0.652757436	4656065.481	7856476.592	2.09E+07	1504756.367	1049539.699	2430030.228	2524129.975	9722129.583	2250843.485	1758276.434	3200626.373	2833235.356	4.45E+07	1183433.917	1147953.417
B100012	NEG	2.837	187.0976	C9 H16 O4	Azelaic acid	2.20E-05	0.117128701	96.93296057	level1	BMDB	C08261	HMDB0000784	Lipids and lipid-like molecules	Fatty acids and conjugates	Fatty Acyls	Fatty acyls[FA]				-0.933823027	0.52346935	0.674119533	-0.294635195	0.81527846	0.696033872	0.554796387	1.468961299	0.847868509	-1.342617386	0.394304646	0.307409098	-1.746760448	0.297970116	0.081986882	1.38E+07	2.06E+07	4822275.245	1.04E+08	7637205.834	6.71E+07	1.01E+08	2387313.384	2.09E+07	1.30E+07	2.03E+07	6.27E+07	1243427.865	1.51E+08	7007394.731
B100017	NEG	0.636	145.01432	C5 H6 O5	Oxoglutaric acid	3.51E-05	0.24024285	84.39907365	level1	BMDB	C00026	HMDB0000208	Organic acids and derivatives	Gamma-keto acids and derivatives	Keto acids and derivatives	Organic acids	Carbohydrate metabolism	Citrate cycle (TCA cycle)	map00020 Citrate cycle (TCA cycle); map00040 Pentose and glucuronate interconversions; map00053 Ascorbate and aldarate metabolism; map00220 Arginine biosynthesis; map00250 Alanine, aspartate and glutamate metabolism; map00300 Lysine biosynthesis; map00310 Lysine degradation; map00340 Histidine metabolism; map00365 Furfural degradation; map00430 Taurine and hypotaurine metabolism; map00470 D-Amino…	0.036208762	1.025415607	0.585553309	1.92206814	3.789659266	0.054469639	-1.350515954	0.392151778	0.391424077	1.009854001	2.013707306	0.142434533	0.864460515	1.820658718	0.825371607	4339857.959	3800627.777	2652248.216	1.33E+07	518380.0228	1.05E+07	1.01E+07	4487390.718	1.02E+07	657667.1634	5036205.37	8453534.674	3067112.463	4499382.816	1975503.56
B100019	NEG	0.636	129.01938	C5 H6 O4	Itaconic acid	4.52E-05	0.347263766	80.19084305	level1	BMDB	C00490	HMDB0002092	Lipids and lipid-like molecules	Fatty acids and conjugates	Fatty Acyls	Fatty acyls[FA]	Carbohydrate metabolism	C5-Branched dibasic acid metabolism	map00660 C5-Branched dibasic acid metabolism; map01100 Metabolic pathways	0.987535149	1.982794482	0.286587724	0.790184609	1.729295731	0.297007474	0.691792371	1.615289071	0.218917765	0.206882972	1.154191788	0.352538716	1.078283948	2.111522979	0.023017492	1672794.404	1815307.976	2666165.429	2482264.677	6770169.181	3139162.582	1995654.34	3050851.172	2580138.242	8025031.66	2036018.924	1340314.583	2406078.869	1276086.01	4993441.436
B100020	POS	0.829	244.093	C9 H13 N3 O5	Cytidine	1.95E-04	0.80334157	66.61915857	level1	BMDB	C00475	HMDB0000089	Nucleosides, nucleotides, and analogues		Pyrimidine nucleosides	Nucleic acids and analogues	Nucleotide metabolism	Pyrimidine metabolism	map00240 Pyrimidine metabolism; map01100 Metabolic pathways; map01232 Nucleotide metabolism; map02010 ABC transporters	0.486632311	1.401170298	0.908587157	1.799661233	3.481384675	0.038069258	-2.814519506	0.142149457	0.064362982	2.502497469	5.666655388	0.023672317	1.252800307	2.383035274	0.05109575	3041395.883	2984874.981	1.14E+07	1166422.344	64800.64799	1651912.673	415520.3734	3592550.41	2094616.777	53991.58313	4129245.679	1025892.909	1.53E+07	832744.8332	60827.07867
B100022	NEG	0.65	104.03536	C3 H7 N O3	L-Serine	3.57E-05	0.340006986	96.47780217	level1	BMDB	C00065	HMDB0000187	Organic acids and derivatives	Amino acids, peptides, and analogues	Carboxylic acids and derivatives	Amino acids	Amino acid metabolism	Glycine, serine and threonine metabolism	map00260 Glycine, serine and threonine metabolism; map00261 Monobactam biosynthesis; map00270 Cysteine and methionine metabolism; map00460 Cyanoamino acid metabolism; map00470 D-Amino acid metabolism; map00564 Glycerophospholipid metabolism; map00600 Sphingolipid metabolism; map00630 Glyoxylate and dicarboxylate metabolism; map00680 Methane metabolism; map00920 Sulfur metabolism; map00970 Aminoac…	-0.714501481	0.609415677	0.220514959	-0.427519729	0.743538974	0.537930154	-0.964408549	0.51248847	0.267950147	0.61326812	1.529720544	0.234366601	0.707180746	1.632610619	0.109970311	3191397.811	5980597.492	2.28E+07	1912728.09	605546.1877	2286239.333	2072845.56	1.23E+07	1643654.125	844037.5731	2161150.608	1706809.319	3.74E+07	1157062.215	808789.3179
B100024	POS	0.687	176.10328	C6 H13 N3 O3	Citrulline	2.94E-04	1.681036025	94.86203096	level1	BMDB	C00327	HMDB0000904	Organic acids and derivatives	Amino acids, peptides, and analogues	Carboxylic acids and derivatives	Amino acids, peptides, and analogues	Amino acid metabolism	Arginine biosynthesis	map00220 Arginine biosynthesis; map01100 Metabolic pathways; map01110 Biosynthesis of secondary metabolites; map01230 Biosynthesis of amino acids	-0.629304585	0.646487964	0.451645733	-0.229107068	0.853162779	0.599234257	2.812660308	7.025789284	0.058846281	0.092098544	1.065919541	0.686279935	-0.067923882	0.954009883	0.734274136	1.70E+08	2.17E+08	4.21E+07	1.96E+08	1.26E+07	1.86E+08	1.82E+08	1.49E+07	7.60E+07	2.58E+07	1.07E+08	1.33E+08	4859447.172	1.07E+08	9342638.082
B100026	POS	1.843	269.08798	C10 H12 N4 O5	Inosine	-6.38E-05	-0.238033731	85.85715643	level1	BMDB	C00294	HMDB0000195	Nucleosides, nucleotides, and analogues		Purine nucleosides	Purines and derivatives	Nucleotide metabolism	Purine metabolism	map00230 Purine metabolism; map01100 Metabolic pathways; map01232 Nucleotide metabolism; map02010 ABC transporters	1.982592606	3.952026458	0.406400169	2.564821037	5.916816023	0.210297225	-3.751330646	0.074256923	0.254582691	3.479132161	11.15123939	0.151990295	1.43735658	2.70824185	0.152574199	164744.2872	223678.5346	2160258.406	167139.9349	226025.9672	151551.8363	149998.0231	856471.7213	132255.8065	117009.0281	183539.497	126901.9318	2.32E+07	135470.6193	468376.1352
B100029	NEG	8.956	482.29428	C26 H45 N O5 S	Lithocholyltaurine	-2.91E-04	-0.601937096	91.44730916	level1	BMDB	C02592	HMDB0000722	Lipids and lipid-like molecules	Bile acids, alcohols and derivatives	Steroids and steroid derivatives	Bile acids, alcohols and derivatives				0.601926602	1.517742035	0.93448441	0.8127807	1.756593901	0.944771293	2.206422128	4.615292641	0.860299788	0.246578168	1.186389856	0.750544728	2.538867369	5.811325923	0.954805688	25117.35026	29847.82506	2254860.379	20614.45541	333564.9039	14887.07537	43501.97054	4283923.372	81301.68352	439827.4297	21315.68534	47699.81809	448722.758	12995.05561	279205.701
B100030	POS	8.442	785.59138	C24 H40 O4	Chenodeoxycholic acid	392.2914366	999996.8825	96.51881763	level1	BMDB	C02528	HMDB0000518	Lipids and lipid-like molecules	Bile acids, alcohols and derivatives	Steroids and steroid derivatives	Bile acids, alcohols and derivatives	Lipid metabolism	Primary bile acid biosynthesis	map00120 Primary bile acid biosynthesis; map00121 Secondary bile acid biosynthesis; map01100 Metabolic pathways; map04976 Bile secretion	-0.233398831	0.850628542	0.927016136	-1.564877033	0.338006517	0.074264318	0.053716983	1.037935636	0.942571878	-1.599690227	0.329947816	0.13222305	-0.252780302	0.839277435	0.407124061	5.76E+08	4.83E+08	5.75E+08	2.06E+08	7.41E+08	5.67E+08	5.97E+08	6.04E+08	3.57E+08	6.93E+08	4.44E+08	3.73E+08	3.02E+08	4.60E+08	6.83E+08
B100032	POS	0.688	148.06067	C5 H9 N O4	L-Glutamic acid	2.43E-04	1.655676894	96.64173414	level1	BMDB	C00025	HMDB0000148	Organic acids and derivatives	Amino acids, peptides, and analogues	Carboxylic acids and derivatives	Amino acids	Amino acid metabolism	Arginine biosynthesis	map00220 Arginine biosynthesis; map00250 Alanine, aspartate and glutamate metabolism; map00330 Arginine and proline metabolism; map00332 Carbapenem biosynthesis; map00340 Histidine metabolism; map00430 Taurine and hypotaurine metabolism; map00470 D-Amino acid metabolism; map00480 Glutathione metabolism; map00524 Neomycin, kanamycin and gentamicin biosynthesis; map00630 Glyoxylate and dicarboxylat…	0.145416	1.106049536	0.955409793	0.690598097	1.613952475	0.196183047	0.19436023	1.14421664	0.709064896	0.875505413	1.834650699	0.28029161	-0.197661574	0.87196276	0.845687268	4.33E+08	3.86E+08	9.30E+08	7.26E+08	6.46E+07	6.63E+08	5.69E+08	6.11E+08	3.78E+08	1.92E+08	4.20E+08	4.20E+08	1.36E+09	3.19E+08	1.72E+08
B100033	NEG	0.63	103.00369	C3 H4 O4	Malonic acid	3.16E-06	0.030411184	90.08935329	level1	BMDB	C04025	HMDB0000691	Organic acids and derivatives	Dicarboxylic acids and derivatives	Carboxylic acids and derivatives	Organic acids				1.759647454	3.386153686	0.294908419	0.813609164	1.75760291	0.075269386	2.27058504	4.825187617	0.07200093	0.909887472	1.878898942	0.151261608	2.682653759	6.420358063	0.005071584	839089.2952	777489.9512	961092.7585	315873.5515	912084.9413	192758.2425	195409.6829	639348.9649	1040583.593	816616.4407	599246.6101	344536.483	387563.9518	250899.0578	671460.9275
B100034	NEG	0.719	220.08251	C8 H15 N O6	N-Acetyl-D-glucosamine	-2.47E-04	-1.11597366	94.35934631	level1	BMDB	C00140	HMDB0000215	Organic oxygen compounds	Carbohydrates and carbohydrate conjugates	Organooxygen compounds	Carbohydrates	Carbohydrate metabolism	Amino sugar and nucleotide sugar metabolism	map00520 Amino sugar and nucleotide sugar metabolism; map01100 Metabolic pathways; map01250 Biosynthesis of nucleotide sugars; map02010 ABC transporters; map02060 Phosphotransferase system (PTS)	-0.856024655	0.552472801	0.519901181	-0.334236235	0.793203949	0.509340328	-0.407817249	0.753762931	0.542029914	-0.276717107	0.825467256	0.594303688	-1.733670409	0.300685998	0.036609486	6057572.924	7701831.614	2499738.532	8464555.685	540929.6223	6943310.279	8154866.747	1284070.696	8129616.62	643637.9932	1.06E+07	7701121.375	3860758.028	3365031.365	409019.9785
B100035	NEG	0.636	195.05095	C6 H12 O7	Gluconic acid	-7.46E-05	-0.380540064	95.39115124	level1	BMDB	C00257	HMDB0000625	Organic oxygen compounds	Carbohydrates and carbohydrate conjugates	Organooxygen compounds	Carbohydrates	Carbohydrate metabolism	Pentose phosphate pathway	map00030 Pentose phosphate pathway; map01100 Metabolic pathways; map01110 Biosynthesis of secondary metabolites; map01120 Microbial metabolism in diverse environments; map01200 Carbon metabolism	2.198246569	4.589212365	0.164544971	1.237242918	2.35747573	0.111579274	0.727258369	1.655490084	0.449514804	1.621740335	3.077460491	0.107404736	3.01644375	8.091705143	0.003395192	5930174.14	1.00E+07	5.67E+07	1.02E+07	1.47E+07	1.24E+07	7349498.543	5.42E+07	9995643.938	1.64E+07	3713891.873	1.06E+07	4.70E+07	6064845.228	1.43E+07
B100039	NEG	3.844	206.08222	C11 H13 N O3	N-Acetyl-L-phenylalanine	-5.02E-05	-0.242586221	93.96048779	level1	BMDB	C03519	HMDB0000512	Organic acids and derivatives	Amino acids, peptides, and analogues	Carboxylic acids and derivatives	Amino acids, peptides, and analogues	Amino acid metabolism	Phenylalanine metabolism	map00360 Phenylalanine metabolism; map01100 Metabolic pathways	2.45392853	5.479060485	0.374731481	-0.66582945	0.630326206	0.781698084	0.732443954	1.66145124	0.692598311	0.493269756	1.40763155	0.211830011	0.30829177	1.238240687	0.625674552	687609.9903	1436582.796	753671.7947	303403.4041	1427857.734	311065.8438	315338.1854	325061.5374	150677.1764	1077382.841	261071.2457	211559.7269	304491.9394	212583.8169	790202.9434
B100044	POS	0.819	136.06214	C5 H5 N5	Adenine	3.69E-04	2.730823129	95.30727988	level1	BMDB	C00147	HMDB0000034	Organoheterocyclic compounds	Purines and purine derivatives	Imidazopyrimidines	Purines and derivatives	Nucleotide metabolism	Purine metabolism	map00230 Purine metabolism; map00908 Zeatin biosynthesis; map01100 Metabolic pathways; map01110 Biosynthesis of secondary metabolites; map01232 Nucleotide metabolism	1.932584934	3.817385629	0.637052778	0.654677507	1.57426401	0.578041163	1.364917879	2.575616645	0.855690584	-0.601206229	0.659202569	0.477412861	0.353496284	1.277653194	0.967353277	2.31E+07	5557186.712	1698738.077	8.20E+07	2.41E+07	1.09E+08	6.45E+07	746179.4605	3.75E+07	1.95E+07	1.98E+07	2.77E+07	1528054.196	1.26E+08	1.28E+07
B100045	POS	3.583	298.09674	C11 H15 N5 O3 S	5'-Methylthioadenosine	-9.68E-05	-0.325799677	95.28231789	level1	BMDB	C00170	HMDB0001173	Nucleosides, nucleotides, and analogues	5'-deoxy-5'-thionucleosides	5'-deoxyribonucleosides	Nucleic acids and analogues	Amino acid metabolism	Cysteine and methionine metabolism	map00270 Cysteine and methionine metabolism; map00908 Zeatin biosynthesis; map01060 Biosynthesis of plant secondary metabolites; map01100 Metabolic pathways	2.080785287	4.23037421	0.518157533	-0.33543136	0.792547133	0.973409324	0.3150024	1.244013723	0.616460926	-0.006403852	0.995571025	0.869739688	0.691586551	1.615058644	0.087018224	3264538.694	2463663.453	4845736.965	598587.1464	567614.0879	438841.0284	305053.7825	6948891.637	1630315.066	1035456.975	1983452.507	1346840.505	7927362.461	618783.8764	1208139.125
B100046	NEG	2.888	241.08292	C10 H14 N2 O5	Thymidine	-1.37E-04	-0.566512019	90.86127505	level1	BMDB	C00214	HMDB0000273	Nucleosides, nucleotides, and analogues	Pyrimidine 2'-deoxyribonucleosides	Pyrimidine nucleosides	Nucleic acids and analogues	Nucleotide metabolism	Pyrimidine metabolism	map00240 Pyrimidine metabolism; map01100 Metabolic pathways; map01232 Nucleotide metabolism	-0.211235962	0.863796896	0.501315138	1.250806281	2.37974383	0.098769165	-1.858080336	0.275843074	0.248581888	1.603313773	3.038404133	0.051886952	0.045848688	1.032290262	0.775166588	2392399.146	9873737.305	4.10E+07	4471484.367	68418.67609	5722298.766	2377883.551	2.85E+07	3107047.263	121472.4479	6989793.028	1854495.058	6.61E+07	1254962.65	25153.56705
B100050	NEG	1.301	149.0278	C5 H10 O3 S	(+/-)-2-Hydroxy-4-(methylthio)butanoic acid	1.62E-05	0.107916382	90.59476138	level1	BMDB		HMDB0037115	Lipids and lipid-like molecules	Fatty acids and conjugates	Fatty Acyls	Fatty acyls[FA]				4.700061472	25.99318421	0.406400169	1.562710836	2.954083972	0.137833129	4.465701259	22.09581528	0.036861477	1.898592243	3.728491991	0.305352994	3.962954614	15.5943835	0.028804041	66027.51145	147563.8799	342737.8994	188537.7329	296805.3018	104853.8677	61702.96527	20227.95785	24477.90718	174585.808	34279.99267	20264.55731	22966.75558	23836.01715	9489.261934
B100052	POS	4.976	195.06547	C10 H10 O4	Ferulic acid	2.68E-04	1.380214782	93.08343867	level1	BMDB	C01494	HMDB0000954	Phenylpropanoids and polyketides	Hydroxycinnamic acids and derivatives	Cinnamic acids and derivatives	Polyketides[PK]	Biosynthesis of other secondary metabolites	Phenylpropanoid biosynthesis	map00940 Phenylpropanoid biosynthesis; map01061 Biosynthesis of phenylpropanoids; map01100 Metabolic pathways; map01110 Biosynthesis of secondary metabolites	1.217851915	2.32600132	0.730114847	0.372782781	1.294848026	0.90893531	3.69805768	12.97855337	0.127055822	-0.110559364	0.926228873	0.972171211	-0.949479434	0.517819272	0.442205834	2.20E+07	2.20E+07	4372150.788	9201456.384	6220578.102	1.14E+07	1.07E+07	1206621.221	5.44E+07	5054158.193	3.09E+07	1.97E+07	296547.0749	8764052.183	848454.7226
B100053	POS	8.158	466.31652	C26 H43 N O6	Glycocholic acid	1.79E-04	0.384232048	90.06182046	level1	BMDB	C01921	HMDB0000138	Lipids and lipid-like molecules	Bile acids, alcohols and derivatives	Steroids and steroid derivatives	Bile acids, alcohols and derivatives	Lipid metabolism	Primary bile acid biosynthesis	map00120 Primary bile acid biosynthesis; map00121 Secondary bile acid biosynthesis; map01100 Metabolic pathways; map04976 Bile secretion; map04979 Cholesterol metabolism	-2.386194977	0.191286243	0.185469233	-3.919260536	0.066097498	0.122135765	-1.889425239	0.26991457	0.239179504	-1.876231144	0.272394382	0.212069496	-0.591171086	0.663803855	0.212175034	1336740.277	1587082.356	1.67E+07	32028.02327	9603632.535	62062.23652	69814.01512	1.14E+07	242260.8037	2805848.861	163628.9424	116922.9616	8350842.515	32858.05407	2851720.872
B100056	NEG	3.214	203.08265	C11 H12 N2 O2	L-Tryptophan	5.21E-05	0.255137954	98.16791766	level1	BMDB	C00078	HMDB0000929	Organoheterocyclic compounds	Indolyl carboxylic acids and derivatives	Indoles and derivatives	Amino acids	Amino acid metabolism	Glycine, serine and threonine metabolism	map00260 Glycine, serine and threonine metabolism; map00380 Tryptophan metabolism; map00400 Phenylalanine, tyrosine and tryptophan biosynthesis; map00404 Staurosporine biosynthesis; map00901 Indole alkaloid biosynthesis; map00966 Glucosinolate biosynthesis; map00970 Aminoacyl-tRNA biosynthesis; map00996 Biosynthesis of various alkaloids; map00997 Biosynthesis of various other secondary metabolite…	-0.581482008	0.668276938	0.49576367	-1.685877633	0.310813779	0.115880537	-0.331753396	0.794570207	0.677179502	-0.270560231	0.828997565	0.597847026	0.581889475	1.496808311	0.41993624	3351164.052	6574425.094	3.03E+07	969504.0298	2830603.849	1129682.152	1091346.576	1.62E+07	1309801.877	4561721.719	1162698.339	864313.5787	6.26E+07	833662.7326	1233982.699
B100058	NEG	1.496	243.06201	C9 H12 N2 O6	Uridine	-2.38E-04	-0.976137041	94.40149967	level1	BMDB	C00299	HMDB0000296	Nucleosides, nucleotides, and analogues		Pyrimidine nucleosides	Nucleic acids and analogues	Nucleotide metabolism	Pyrimidine metabolism	map00240 Pyrimidine metabolism; map01100 Metabolic pathways; map01232 Nucleotide metabolism; map02010 ABC transporters	1.118084147	2.170585341	0.810847358	1.541908577	2.911794572	0.08330262	-2.199968898	0.217642333	0.231663436	3.137431796	8.799562494	0.076277683	1.335535635	2.523691625	0.285092712	266809.5847	1957522.851	2391175.284	122691.1286	11576.93993	173698.1089	51528.16196	3260240.488	304865.743	35804.98189	441922.5943	238510.7377	4025253.378	162037.6508	54681.25972
B100061	NEG	0.624	117.01935	C4 H6 O4	Succinic acid	1.65E-05	0.140005802	96.83169134	level1	BMDB	C00042	HMDB0000254	Organic acids and derivatives	Dicarboxylic acids and derivatives	Carboxylic acids and derivatives	Organic acids	Carbohydrate metabolism	Citrate cycle (TCA cycle)	map00020 Citrate cycle (TCA cycle); map00190 Oxidative phosphorylation; map00250 Alanine, aspartate and glutamate metabolism; map00310 Lysine degradation; map00350 Tyrosine metabolism; map00360 Phenylalanine metabolism; map00361 Chlorocyclohexane and chlorobenzene degradation; map00620 Pyruvate metabolism; map00630 Glyoxylate and dicarboxylate metabolism; map00640 Propanoate metabolism; map00650 …	2.747214218	6.714193979	0.510883312	1.692240415	3.231581587	0.006216007	2.030806199	4.086331365	0.114830564	0.66971194	1.590755313	0.444896044	0.328990421	1.256134041	0.463524641	2245673.925	1692654.298	4506841.503	3951727.931	8.96E+07	4190839.831	2817536.304	9609042.378	3592068.834	9.19E+07	2687652.913	2452164.441	1.24E+07	2636058.871	7396016.92
B100062	NEG	2.172	282.08414	C10 H13 N5 O5	Guanosine	-2.55E-04	-0.900051601	94.44974391	level1	BMDB	C00387	HMDB0000133	Nucleosides, nucleotides, and analogues		Purine nucleosides	Purines and derivatives	Nucleotide metabolism	Purine metabolism	map00230 Purine metabolism; map01100 Metabolic pathways; map01232 Nucleotide metabolism; map02010 ABC transporters	1.07484032	2.106488909	0.953853206	1.97149135	3.921733088	0.011456072	-3.415115103	0.093744957	0.35921261	2.856354868	7.2418328	0.014169843	2.441850148	5.433380748	0.355400545	76574.52352	67793.25662	104676.1141	33976.31024	2054.513903	37877.25278	20684.89273	36524.09748	43989.0334	1153.671985	143241.952	45963.3107	1073218.604	13854.33949	6594.577357
B100064	POS	2.812	166.08634	C9 H11 N O2	L-Phenylalanine	8.63E-05	0.522816987	96.24913711	level1	BMDB	C00079	HMDB0000159	Organic acids and derivatives	Amino acids, peptides, and analogues	Carboxylic acids and derivatives	Amino acids	Amino acid metabolism	Phenylalanine metabolism	map00360 Phenylalanine metabolism; map00400 Phenylalanine, tyrosine and tryptophan biosynthesis; map00460 Cyanoamino acid metabolism; map00470 D-Amino acid metabolism; map00940 Phenylpropanoid biosynthesis; map00960 Tropane, piperidine and pyridine alkaloid biosynthesis; map00966 Glucosinolate biosynthesis; map00970 Aminoacyl-tRNA biosynthesis; map00996 Biosynthesis of various alkaloids; map00997…	0.609091945	1.52529886	0.918261011	-1.0765306	0.474167734	0.179704236	-0.313604345	0.804629008	0.623099099	0.126896615	1.091942293	0.917066965	1.057512232	2.081339385	0.048425981	1.07E+09	1.98E+09	5.60E+09	7.61E+08	1.55E+09	7.02E+08	7.08E+08	3.54E+09	4.36E+08	1.60E+09	4.05E+08	4.82E+08	1.03E+10	4.55E+08	5.23E+08
B100066	POS	0.692	134.045	C4 H7 N O4	L-Aspartic acid	2.15E-04	1.617967065	88.6412465	level1	BMDB	C00049	HMDB0000191	Organic acids and derivatives	Amino acids, peptides, and analogues	Carboxylic acids and derivatives	Amino acids	Amino acid metabolism	Arginine biosynthesis	map00220 Arginine biosynthesis; map00250 Alanine, aspartate and glutamate metabolism; map00260 Glycine, serine and threonine metabolism; map00261 Monobactam biosynthesis; map00270 Cysteine and methionine metabolism; map00300 Lysine biosynthesis; map00340 Histidine metabolism; map00410 beta-Alanine metabolism; map00460 Cyanoamino acid metabolism; map00470 D-Amino acid metabolism; map00710 Carbon f…	0.383675569	1.304661524	0.966684614	0.707291802	1.632736299	0.392667376	0.177629365	1.13102386	0.746903095	0.859609098	1.814546588	0.365133955	-0.92889389	0.525260903	0.292493399	4.88E+07	6.21E+07	1.43E+08	4.83E+07	8606671.663	5.17E+07	2.94E+07	8.27E+07	5.80E+07	6.09E+07	3.37E+07	3.04E+07	2.80E+08	2.36E+07	2.78E+07
B100068	NEG	1.222	135.03129	C5 H4 N4 O	Hypoxanthine	5.95E-05	0.437494597	96.78182669	level1	BMDB	C00262	HMDB0000157	Organoheterocyclic compounds	Purines and purine derivatives	Imidazopyrimidines	Purines and derivatives	Nucleotide metabolism	Purine metabolism	map00230 Purine metabolism; map01100 Metabolic pathways; map01232 Nucleotide metabolism	0.057733162	1.04082907	0.789075227	0.511501091	1.425532658	0.202384704	-0.08058347	0.94567511	0.934345547	1.386910713	2.61518084	0.101024901	1.138715697	2.201849249	0.075242616	7.28E+07	9.01E+07	1.98E+08	5.51E+07	4099374.675	6.93E+07	4.70E+07	1.09E+08	8.81E+07	8293933.115	7.62E+07	8.15E+07	1.80E+08	1.96E+07	8799462.161
B100069	POS	0.713	132.07697	C4 H9 N3 O2	Creatine	2.13E-04	1.625675343	97.95667454	level1	BMDB	C00300	HMDB0000064	Organic acids and derivatives	Amino acids, peptides, and analogues	Carboxylic acids and derivatives	Amino acids, peptides, and analogues	Amino acid metabolism	Glycine, serine and threonine metabolism	map00260 Glycine, serine and threonine metabolism; map00330 Arginine and proline metabolism; map01100 Metabolic pathways	0.763182596	1.697230602	0.636388213	3.297438771	9.831685528	0.041226674	-0.773977004	0.584803153	0.254582691	1.976041102	3.934120377	0.188849324	-0.100474445	0.932726204	0.798069476	1.23E+08	2.02E+08	1.53E+09	2.82E+08	1.61E+08	6.01E+07	6.99E+07	9.78E+08	3.04E+07	1.19E+08	9.98E+07	2.08E+07	2.38E+09	3.69E+07	1.93E+08
B100077	NEG	0.93	117.01937	C4 H6 O4	Methylmalonic acid	3.91E-05	0.331134778	79.70400009	level1	BMDB	C02170	HMDB0000202	Organic acids and derivatives	Dicarboxylic acids and derivatives	Carboxylic acids and derivatives	Organic acids	Nucleotide metabolism	Pyrimidine metabolism	map00240 Pyrimidine metabolism; map00280 Valine, leucine and isoleucine degradation; map00640 Propanoate metabolism; map01100 Metabolic pathways	1.710804278	3.273432608	0.570042354	1.569201987	2.967405295	0.005894346	1.777689666	3.428766515	0.166030153	0.799972538	1.741067985	0.268175601	0.530701491	1.444631457	0.47344637	1499311.37	1032839.757	3358252.819	2613431	1.80E+07	1731092.534	1815115.262	4827688.741	1768207.986	1.57E+07	1736364.587	763427.5894	7716366.489	2548343.512	2367425.085
B100085	POS	1.477	182.08142	C9 H11 N O3	L-Tyrosine	2.51E-04	1.384437249	97.34045567	level1	BMDB	C00082	HMDB0000158	Organic acids and derivatives	Amino acids, peptides, and analogues	Carboxylic acids and derivatives	Amino acids	Metabolism of cofactors and vitamins	Ubiquinone and other terpenoid-quinone biosynthesis	map00130 Ubiquinone and other terpenoid-quinone biosynthesis; map00261 Monobactam biosynthesis; map00350 Tyrosine metabolism; map00360 Phenylalanine metabolism; map00400 Phenylalanine, tyrosine and tryptophan biosynthesis; map00401 Novobiocin biosynthesis; map00460 Cyanoamino acid metabolism; map00680 Methane metabolism; map00730 Thiamine metabolism; map00940 Phenylpropanoid biosynthesis; map0095…	-0.628790589	0.646718332	0.509763644	-1.075852279	0.474390729	0.430736345	-0.601819112	0.658922588	0.438725232	0.517580268	1.431552191	0.643764867	0.103820976	1.074615816	0.713210075	1.85E+08	4.41E+08	1.50E+09	6.35E+07	1.09E+08	1.56E+08	6.93E+07	1.01E+09	1.08E+08	8.95E+07	6.80E+07	8.29E+07	2.88E+09	7.06E+07	4.82E+07
B100086	POS	0.666	133.06099	C4 H8 N2 O3	L-Asparagine	2.27E-04	1.720471163	95.4981011	level1	BMDB	C00152	HMDB0000168	Organic acids and derivatives	Amino acids, peptides, and analogues	Carboxylic acids and derivatives	Amino acids	Amino acid metabolism	Alanine, aspartate and glutamate metabolism	map00250 Alanine, aspartate and glutamate metabolism; map00460 Cyanoamino acid metabolism; map00970 Aminoacyl-tRNA biosynthesis; map01060 Biosynthesis of plant secondary metabolites; map01100 Metabolic pathways; map01110 Biosynthesis of secondary metabolites; map01230 Biosynthesis of amino acids; map04974 Protein digestion and absorption; map04978 Mineral absorption; map05230 Central carbon metab…	0.404007783	1.323178578	0.956323156	-2.075442312	0.237262777	0.881077318	-1.14685093	0.451609916	0.292131199	0.227692622	1.170960672	0.402967153	0.915719115	1.886509173	0.228755327	819662.3291	3094053.545	2.27E+07	106082.0653	893528.5798	59993.2488	43145.57961	1.51E+07	70489.78278	2344280.569	134011.055	99651.5964	2.80E+07	144971.2403	1280192.022
B100087	NEG	1.214	150.04221	C5 H5 N5 O	Guanine	7.27E-05	0.481236881	92.14846342	level1	BMDB	C00242	HMDB0000132	Organoheterocyclic compounds	Purines and purine derivatives	Imidazopyrimidines	Purines and derivatives	Nucleotide metabolism	Purine metabolism	map00230 Purine metabolism; map01100 Metabolic pathways; map01232 Nucleotide metabolism	-0.511555633	0.701465652	0.581437552	-0.17900805	0.883310123	0.651150698	1.386936971	2.615228439	0.784609458	0.770062371	1.705343508	0.330703164	0.59891016	1.514571997	0.703708506	2325405.957	6460829.057	544130.3036	1155313.02	550165.7505	1591994.465	679550.8532	956146.1296	2992583.433	788754.4939	1962688.362	655083.1228	391753.4735	468422.5923	439215.0957
B100088	POS	0.829	102.05518	C4 H9 N O3	L-Homoserine	-18.01035301	-151273.4654	87.73383381	level1	BMDB	C00263	HMDB0000719	Organic acids and derivatives	Amino acids, peptides, and analogues	Carboxylic acids and derivatives	Amino acids, peptides, and analogues	Amino acid metabolism	Glycine, serine and threonine metabolism	map00260 Glycine, serine and threonine metabolism; map00270 Cysteine and methionine metabolism; map00300 Lysine biosynthesis; map00920 Sulfur metabolism; map01100 Metabolic pathways; map01110 Biosynthesis of secondary metabolites; map01120 Microbial metabolism in diverse environments; map01230 Biosynthesis of amino acids	0.334597865	1.261025863	0.678835897	0.298876581	1.230186101	0.58050524	0.020460066	1.014282876	0.953944803	0.644822394	1.56354679	0.281086384	0.190816801	1.141409757	0.49183737	6783243.387	8749971.93	1.69E+07	8226536.502	2516069.007	8167357.158	7570315.447	2.13E+07	5793932.935	3498039.532	6296238.095	6126354.718	3.11E+07	4829947.164	3226343.283
B100089	POS	3.19	170.08152	C8 H11 N O3	Pyridoxine	3.51E-04	2.073678556	85.28143375	level1	BMDB	C00314	HMDB0000239	Organoheterocyclic compounds	Pyridoxines	Pyridines and derivatives	Pyridine and derivatives	Metabolism of cofactors and vitamins	Vitamin B6 metabolism	map00750 Vitamin B6 metabolism; map01100 Metabolic pathways; map01120 Microbial metabolism in diverse environments; map01240 Biosynthesis of cofactors	-0.756549104	0.591910476	0.587372759	-0.933368526	0.523634288	0.31244206	-0.436854041	0.738743768	0.532429112	-0.819363107	0.56669206	0.137633451	-0.071500608	0.951647634	0.497436679	816952.9095	1026696.625	671198.8536	3227327.726	608422.608	5788336.523	5298760.575	920253.7661	2330309.018	389873.6423	1305279.304	3227325.9	635379.5738	3270348.244	189114.2797
B100090	POS	1.354	332.07541	C10 H14 N5 O6 P	Deoxyadenosine monophosphate	-3.86E-05	-0.116441935	88.74002595	level1	BMDB	C00360	HMDB0000905	Nucleosides, nucleotides, and analogues	Purine deoxyribonucleotides	Purine nucleotides	Purines and derivatives	Nucleotide metabolism	Purine metabolism	map00230 Purine metabolism; map01100 Metabolic pathways; map01232 Nucleotide metabolism	1.322254371	2.500565457	0.579902797	3.317023944	9.966064724	0.021557131	-1.601794031	0.329467022	0.49378117	4.587567645	24.04337712	0.020655657	1.052525345	2.074157351	0.956197523	241692.5735	220876.7786	1.43E+07	431457.3541	334032.7296	509805.2952	567294.5125	4863803.447	187356.1167	412706.7263	2225744.235	228089.201	1.74E+07	95168.47936	17311.00365
B100092	POS	4.038	180.06578	C9 H9 N O3	Hippuric acid	2.59E-04	1.447496092	88.97199636	level1	BMDB	C01586	HMDB0000714	Benzenoids	Benzoic acids and derivatives	Benzene and substituted derivatives	Benzene and derivatives				1.945174988	3.850844823	0.001721514	2.25307645	4.766982899	0.02401768	1.194487271	2.288634804	0.810794691	2.161340654	4.473303531	0.012310061	1.882665646	3.687557756	0.327444986	296471.0746	100998.2113	3941178.045	384476.4255	2104576.175	390964.9723	484531.2606	2591735.585	1239860.98	799220.0545	325641.552	337138.2634	2690602.706	464051.4992	1209908.183
B100096	NEG	3.056	165.05573	C9 H10 O3	3-(2-Hydroxyphenyl)propanoic acid	8.74E-06	0.052632159	90.67383183	level1	BMDB	C01198	HMDB0033752	Phenylpropanoids and polyketides		Phenylpropanoic acids	Phenylpropanoic acids	Amino acid metabolism	Phenylalanine metabolism	map00360 Phenylalanine metabolism; map00624 Polycyclic aromatic hydrocarbon degradation; map00999 Biosynthesis of various plant secondary metabolites; map01100 Metabolic pathways; map01120 Microbial metabolism in diverse environments	2.857782489	7.249002513	0.344652549	-0.375664518	0.770750317	0.953887046	3.689508072	12.90186814	0.089120811	0.05135732	1.036239383	0.98544248	2.376238197	5.191812194	0.104023138	2.28E+07	2.06E+07	1.28E+07	4101334.731	4.26E+07	3458117.024	2755894.776	3272916.109	8341962.568	1.86E+07	3713544.77	4501079.81	537309.3538	1.32E+07	2547154.83
B100108	NEG	0.861	256.05916	C8 H15 N O6	N-Acetylmannosamine	35.97649795	162723.3624	60.46118405	level1	BMDB	C00645	HMDB0001129	Organic oxygen compounds	Carbohydrates and carbohydrate conjugates	Organooxygen compounds	Carbohydrates	Carbohydrate metabolism	Amino sugar and nucleotide sugar metabolism	map00520 Amino sugar and nucleotide sugar metabolism; map00541 O-Antigen nucleotide sugar biosynthesis; map01100 Metabolic pathways; map01250 Biosynthesis of nucleotide sugars	-0.788686375	0.578870935	0.504894309	-0.283693443	0.821485239	0.885872577	-1.561705682	0.338750344	0.278410151	0.2664075	1.202808943	0.744387444	-1.936270703	0.261290993	0.057531166	9754116.326	1.60E+07	1.04E+07	6073221.314	1979966.895	6561875.974	5190636.791	6817427.213	1.03E+07	3049211.128	1.47E+07	7761405.94	1.41E+07	1811850.304	967742.3816
B100111	POS	0.677	118.06134	C3 H7 N3 O2	Guanidoacetic acid	2.37E-04	2.023534322	71.68891899	level1	BMDB	C00581	HMDB0000128	Organic acids and derivatives	Amino acids, peptides, and analogues	Carboxylic acids and derivatives	Amino acids, peptides, and analogues	Amino acid metabolism	Glycine, serine and threonine metabolism	map00260 Glycine, serine and threonine metabolism; map00330 Arginine and proline metabolism; map01100 Metabolic pathways	-0.814083258	0.568769789	0.731413108	0.829379862	1.776921394	0.16870235	-1.447408654	0.366679457	0.262187686	1.82994805	3.555242702	0.266327826	-2.606351207	0.164213973	0.052903234	7827615.084	7690361.371	7683155.079	783826.7926	1.85E+07	131296.4217	311785.0503	4564586.836	396723.9531	1.01E+07	428845.4218	56054.86597	8659670.785	159999.3956	9232253.165
B100112	POS	0.681	114.06641	C4 H7 N3 O	Creatinine	2.19E-04	1.938618034	94.64310101	level1	BMDB	C00791	HMDB0000562	Organic acids and derivatives	Amino acids, peptides, and analogues	Carboxylic acids and derivatives	Amino acids, peptides, and analogues	Amino acid metabolism	Arginine and proline metabolism	map00330 Arginine and proline metabolism; map01100 Metabolic pathways	0.265965249	1.202440284	0.655584002	3.289185925	9.775604548	0.046559244	1.018874991	2.026338211	0.203359534	2.535672048	5.798469079	0.079601096	0.985339815	1.979779578	0.022140494	2.39E+07	2.15E+07	5.73E+07	1.74E+07	3.66E+07	2798116.96	5739229.997	5.39E+07	1.50E+07	2.83E+07	6106204.355	1412839.443	7.87E+07	2143141.287	2.37E+07
B100115	POS	4.605	120.04456	C7 H7 N O2	p-Aminobenzoic acid	-18.01039175	-131416.9781	88.21867102	level1	BMDB	C00568	HMDB0001392	Benzenoids	Benzoic acids and derivatives	Benzene and substituted derivatives	Benzene and derivatives	Xenobiotics biodegradation and metabolism	Aminobenzoate degradation	map00627 Aminobenzoate degradation; map00790 Folate biosynthesis; map01061 Biosynthesis of phenylpropanoids; map01100 Metabolic pathways; map01120 Microbial metabolism in diverse environments; map01240 Biosynthesis of cofactors	0.876001636	1.835281846	0.808140516	2.482842869	5.58997902	0.06888971	1.316347825	2.490348806	0.683961652	0.606372029	1.522425919	0.346671231	-1.336252481	0.396048089	0.295156023	629120.0086	382834.7021	23917.52712	314280.6168	380967.3763	275642.1601	275323.256	135080.1832	826270.2729	234468.549	459834.6208	353245.2996	34138.32522	401208.7354	51900.15553
B100116	NEG	4.909	174.05603	C10 H9 N O2	Indoleacetic acid	-2.06E-05	-0.117749961	89.74893738	level1	BMDB	C00954	HMDB0000197	Organoheterocyclic compounds	Indolyl carboxylic acids and derivatives	Indoles and derivatives	Indole and derivatives	Amino acid metabolism	Tryptophan metabolism	map00380 Tryptophan metabolism; map01070 Biosynthesis of plant hormones; map01100 Metabolic pathways; map04075 Plant hormone signal transduction	1.210312508	2.313877532	0.175249327	0.273963388	1.209124991	0.892866097	2.489940401	5.617547431	0.355504641	0.733098089	1.662204733	0.464943899	-0.115878964	0.92281991	0.822558393	293565.8115	418957.3989	132890.6269	401743.5231	1891711.051	431033.3212	635619.4631	103917.9349	336645.803	1212602.035	496814.7946	423549.3788	68892.43079	584451.3765	970861.0274
B100120	POS	0.714	360.15	C12 H22 O11	Cellobiose	17.02651265	49768.21351	87.49052286	level1	BMDB	C06422	HMDB0000055	Organic oxygen compounds	Carbohydrates and carbohydrate conjugates	Organooxygen compounds	Carbohydrates				1.495252278	2.819134438	0.383400356	1.19024545	2.281915628	0.112847363	2.253188159	4.767352023	0.985854365	0.577408224	1.492166189	0.926057652	1.367020579	2.579373294	0.920083389	1244620.624	1223930.292	128132.6034	1103434.123	5387158.308	428325.2328	533515.4432	1339874.142	1011489.691	1227005.434	549499.9934	714484.66	188129.231	644325.1602	161793.9099
B100121	NEG	0.69	161.04557	C6 H12 O6	D-Psicose	-18.01055027	-100023.3888	90.9663355	level1	BMDB	C06468	HMDB0250793	Organic oxygen compounds	Carbohydrates and carbohydrate conjugates	Organooxygen compounds	Carbohydrates				0.693830689	1.617572851	0.480225501	0.077268962	1.055018986	0.97164428	0.567628803	1.482085629	0.941139893	0.747702009	1.679116126	0.09565093	3.005287163	8.029372047	0.404111521	8089648.63	4333585.35	6120484.724	3577302.239	4222668.088	4696870.607	3822355.146	2.63E+07	2304780.724	3039525.499	6492815.998	4357366.773	7990687.216	2355515.401	2118805.721
B100124	POS	0.71	173.04242	C5 H10 O5	D-Ribose	21.98231956	146497.2073	77.54037651	level1	BMDB	C00121	HMDB0000283	Organic oxygen compounds	Carbohydrates and carbohydrate conjugates	Organooxygen compounds	Carbohydrates	Carbohydrate metabolism	Pentose phosphate pathway	map00030 Pentose phosphate pathway; map01100 Metabolic pathways; map02010 ABC transporters; map02030 Bacterial chemotaxis	0.292294102	1.224586006	0.942374062	0.334205353	1.260682825	0.461484073	0.611156774	1.527483476	0.959412401	-0.105768345	0.929309883	0.711490151	-0.153935369	0.89879539	0.592735229	1.41E+08	9.27E+07	2.00E+07	7.63E+07	9381772.764	8.10E+07	3.11E+07	2.41E+07	4.58E+08	1.50E+07	2.33E+08	1.33E+08	2.89E+07	5.29E+07	5514332.118
B100127	POS	4.328	143.07057	C7 H12 O4	Pimelic acid	-18.01026349	-112512.4201	80.40849589	level1	BMDB	C02656	HMDB0000857	Lipids and lipid-like molecules	Fatty acids and conjugates	Fatty Acyls	Fatty acyls[FA]	Metabolism of cofactors and vitamins	Biotin metabolism	map00780 Biotin metabolism; map01100 Metabolic pathways; map01240 Biosynthesis of cofactors	-1.465148346	0.362198294	0.743287654	-0.775999461	0.583983915	0.597642725	0.064624377	1.045812615	0.820318916	-1.399700989	0.379007686	0.444917515	-1.254619539	0.419104077	0.005433951	447462.7404	827460.4617	421989.9716	1.36E+07	1131629.503	1.16E+07	1.41E+07	337086.1622	579890.9725	833460.3561	1256617.28	8145675.76	389276.3684	1.54E+07	877832.7475
B100129	NEG	7.216	448.30677	C26 H43 N O5	Chenodeoxycholic acid glycine conjugate	-5.29E-05	-0.117745944	93.13836218	level1	BMDB	C05466	HMDB0000637	Lipids and lipid-like molecules	Bile acids, alcohols and derivatives	Steroids and steroid derivatives	Bile acids, alcohols and derivatives	Lipid metabolism	Primary bile acid biosynthesis	map00120 Primary bile acid biosynthesis; map00121 Secondary bile acid biosynthesis; map04976 Bile secretion; map04979 Cholesterol metabolism	-1.209336748	0.432467389	0.430010542	-1.500449758	0.353443188	0.1135639	-1.429394229	0.371286759	0.290573011	-1.62563334	0.324067592	0.243201815	2.903400826	7.481879996	0.805479117	874371.8085	588419.9723	2.21E+07	102548.8211	1185571.274	111438.7848	171008.1677	1.33E+07	615811.8267	1043770.948	353194.1452	220283.1908	6632842.065	107656.6361	1343416.382
B100131	POS	0.648	191.10294	C7 H14 N2 O4	Diaminopimelic acid	3.11E-04	1.636613044	76.56456167	level1	BMDB	C00666	HMDB0001370	Organic acids and derivatives	Amino acids, peptides, and analogues	Carboxylic acids and derivatives	Amino acids, peptides, and analogues	Amino acid metabolism	Lysine biosynthesis	map00300 Lysine biosynthesis; map00470 D-Amino acid metabolism; map01100 Metabolic pathways; map01110 Biosynthesis of secondary metabolites; map01120 Microbial metabolism in diverse environments; map01230 Biosynthesis of amino acids	-0.59189189	0.663472287	0.538251967	0.390349993	1.31071134	0.472962068	-0.645434514	0.639300216	0.656550033	1.545044365	2.918130423	0.185826828	0.634186868	1.55206273	0.913287852	1427673.479	951257.0221	5245411.608	1272126.45	103446.1957	1585432.69	1495991.167	1.24E+07	2199516.85	4851822.676	2782220.123	5622471.918	1.79E+07	202059.5564	225371.9148
B100136	POS	0.854	455.18927	C9 H13 N3 O4	Deoxycytidine	227.0913894	1000003.451	82.54704298	level1	BMDB	C00881	HMDB0000014	Nucleosides, nucleotides, and analogues	Pyrimidine 2'-deoxyribonucleosides	Pyrimidine nucleosides	Nucleic acids and analogues	Nucleotide metabolism	Pyrimidine metabolism	map00240 Pyrimidine metabolism; map01100 Metabolic pathways; map01232 Nucleotide metabolism; map02010 ABC transporters	0.427826437	1.345205365	0.896913169	0.573885346	1.488526954	0.604424554	-3.800545012	0.071766531	0.131156284	1.404718322	2.64766083	0.264545043	0.836800053	1.78608415	0.040036947	7035.350915	8335.546623	1245887.558	16493.25747	4827.270899	10304.88105	6796.748524	416584.4839	4080.104493	3387.656533	25794.17986	51998.54238	3753290.095	4835.390999	5054.699806
B100148	POS	0.735	131.11815	C6 H14 N2 O	N-Acetylputrescine	2.52E-04	1.936599239	91.16886357	level1	BMDB	C02714	HMDB0002064	Organic acids and derivatives	Carboximidic acids	Carboximidic acids and derivatives	Organic acids	Amino acid metabolism	Arginine and proline metabolism	map00330 Arginine and proline metabolism; map01100 Metabolic pathways	-0.857672709	0.551842047	0.751837904	0.146461613	1.106851451	0.757890631	1.452893291	2.737565134	0.459190058	1.557312814	2.943051553	0.243093573	-2.497595642	0.177071552	0.029990372	1.41E+07	1.99E+07	3414003.954	3145341.772	1.01E+07	5441870.613	1565293.857	2653204.974	4548444.769	1.27E+07	6835868.499	3062535.088	742652.0988	702552.1444	4235877.596
B100150	POS	1.476	190.07133	C7 H11 N O5	N-Acetyl-L-glutamic acid	3.25E-04	1.72015788	95.76601683	level1	BMDB	C00624	HMDB0001138	Organic acids and derivatives	Amino acids, peptides, and analogues	Carboxylic acids and derivatives	Amino acids, peptides, and analogues	Amino acid metabolism	Arginine biosynthesis	map00220 Arginine biosynthesis; map00470 D-Amino acid metabolism; map01100 Metabolic pathways; map01110 Biosynthesis of secondary metabolites; map01210 2-Oxocarboxylic acid metabolism; map01230 Biosynthesis of amino acids	0.121575491	1.087922277	0.994661985	-0.24910909	0.841415856	0.744413555	3.279739229	9.711803483	0.031920419	-0.214685074	0.861734247	0.561788549	1.280883889	2.429878014	0.215909654	2.35E+07	2.34E+07	4095771.777	6.94E+07	6675084.67	9.79E+07	8.42E+07	1288412.576	3.99E+07	8698923.291	2.20E+07	4.44E+07	839140.225	4.04E+07	1591403.998
B100153	POS	3.182	220.11822	C9 H17 N O5	Pantothenic acid	2.73E-04	1.245171555	95.05280979	level1	BMDB	C00864	HMDB0000210	Organic oxygen compounds	Alcohols and polyols	Organooxygen compounds	Alcohols	Metabolism of other amino acids	beta-Alanine metabolism	map00410 beta-Alanine metabolism; map00770 Pantothenate and CoA biosynthesis; map01100 Metabolic pathways; map01110 Biosynthesis of secondary metabolites; map01240 Biosynthesis of cofactors; map04977 Vitamin digestion and absorption	-0.176460374	0.884871351	0.760534173	-0.098580787	0.93395129	0.972920014	-0.708698679	0.611871803	0.414634767	-0.083010899	0.944085287	0.987000096	3.015195271	8.084705773	0.017772629	2.47E+07	2.11E+07	6.53E+07	1.06E+08	2178163.02	7.11E+07	8.94E+07	2.94E+07	2.52E+07	522704.1438	4.16E+07	7.57E+07	7.65E+07	6.26E+07	5612498.9
B100155	POS	4.167	206.04522	C10 H7 N O4	Xanthurenic acid	4.32E-04	2.10859085	77.28864939	level1	BMDB	C02470	HMDB0000881	Organoheterocyclic compounds	Quinoline carboxylic acids	Quinolines and derivatives	Quinoline carboxylic acids	Amino acid metabolism	Tryptophan metabolism	map00380 Tryptophan metabolism	1.013504462	2.018809054	0.808130774	3.736875446	13.33250021	0.015628946	1.605675918	3.04338303	0.557892953	3.416777702	10.67954074	0.048943429	-0.11284738	0.924761102	0.934075136	1192365.954	1320196.595	39382.79105	40087.06688	50295.34001	3560267.484	124902.6134	46284.8456	2048184.596	211489.2963	1415021.369	206822.8448	44959.16233	304006.2138	64969.07107
B100163	NEG	8.978	437.29074	C24 H40 O4	Deoxycholic acid	1.97E-04	0.502846161	88.02449762	level1	BMDB	C04483	HMDB0000626	Lipids and lipid-like molecules	Bile acids, alcohols and derivatives	Steroids and steroid derivatives	Bile acids, alcohols and derivatives	Lipid metabolism	Secondary bile acid biosynthesis	map00121 Secondary bile acid biosynthesis; map04976 Bile secretion	0.893123302	1.857192426	0.996127102	-2.778978085	0.145694863	0.218491691	-0.21540945	0.86130168	0.707841752	-1.436960052	0.369344743	0.351454721	-0.072273935	0.95113766	0.607045829	4.38E+07	4.91E+07	4.03E+08	1569922.659	5.00E+08	2605024.53	2445568.218	4.20E+08	1.00E+07	5.68E+08	4634299.879	3507549.589	1.66E+08	1049039.959	4.09E+08
B100164	POS	4.732	147.04439	C9 H8 O3	4-Hydroxycinnamic acid	-18.01023442	-109786.8089	87.09764268	level1	BMDB	C00811	HMDB0002035	Phenylpropanoids and polyketides	Hydroxycinnamic acids and derivatives	Cinnamic acids and derivatives	Polyketides[PK]	Metabolism of cofactors and vitamins	Ubiquinone and other terpenoid-quinone biosynthesis	map00130 Ubiquinone and other terpenoid-quinone biosynthesis; map00350 Tyrosine metabolism; map00940 Phenylpropanoid biosynthesis; map00950 Isoquinoline alkaloid biosynthesis; map01061 Biosynthesis of phenylpropanoids; map01100 Metabolic pathways; map01110 Biosynthesis of secondary metabolites; map01220 Degradation of aromatic compounds	-3.630674722	0.080734285	0.765717311	0.552178502	1.466298168	0.597006077	0.84690053	1.79863261	0.355179474	-0.056826311	0.961376663	0.884712116	1.665856976	3.173020795	0.144212821	137992.2554	159792.039	113081.8162	644918.4576	298635.2342	576698.4898	1613949.043	85182.74718	416192.1101	241799.5953	211055.2112	456793.8976	106952.7536	1513251.107	43949.018
B100165	POS	5.47	167.10454	C8 H16 O2	Caprylic acid	2.55E-04	1.77052838	82.79667531	level1	BMDB	C06423	HMDB0000482	Lipids and lipid-like molecules	Fatty acids and conjugates	Fatty Acyls	Fatty acyls[FA]	Lipid metabolism	Fatty acid biosynthesis	map00061 Fatty acid biosynthesis; map00785 Lipoic acid metabolism; map01060 Biosynthesis of plant secondary metabolites; map01066 Biosynthesis of alkaloids derived from terpenoid and polyketide; map01100 Metabolic pathways; map01240 Biosynthesis of cofactors	0.266887837	1.203209478	0.680777229	0.375169443	1.296991876	0.431739642	-0.300319428	0.812072575	0.260387818	0.968235526	1.956446319	0.017041855	-0.493711637	0.710195617	0.299877924	29044.02269	37727.5174	49163.25242	59185.01745	89432.58414	57523.3377	56958.95357	66477.27943	74093.86476	83362.08472	56340.57345	62239.20037	61825.72775	42513.65701	77158.76694
B100166	POS	1.751	132.10209	C6 H13 N O2	L-Isoleucine	1.89E-04	1.442703303	97.13448822	level1	BMDB	C00407	HMDB0000172	Organic acids and derivatives	Amino acids, peptides, and analogues	Carboxylic acids and derivatives	Amino acids	Amino acid metabolism	Valine, leucine and isoleucine degradation	map00280 Valine, leucine and isoleucine degradation; map00290 Valine, leucine and isoleucine biosynthesis; map00460 Cyanoamino acid metabolism; map00960 Tropane, piperidine and pyridine alkaloid biosynthesis; map00966 Glucosinolate biosynthesis; map00970 Aminoacyl-tRNA biosynthesis; map01060 Biosynthesis of plant secondary metabolites; map01064 Biosynthesis of alkaloids derived from ornithine, ly…	0.596202118	1.511731703	0.890360703	-1.142857943	0.452861581	0.159165126	-0.381093117	0.767855573	0.581739001	0.15929793	1.116743556	0.857178624	1.826880911	3.547692361	0.038583048	1.53E+09	2.88E+09	7.73E+09	9.61E+08	1.13E+09	1.04E+09	9.73E+08	4.52E+09	6.30E+08	5.84E+08	5.95E+08	7.45E+08	1.42E+10	5.02E+08	1.58E+08
B100167	POS	0.67	126.02216	C2 H7 N O3 S	Taurine	2.32E-04	1.85462148	90.87467781	level1	BMDB	C00245	HMDB0000251	Organic acids and derivatives	Organosulfonic acids and derivatives	Organic sulfonic acids and derivatives	Organic acids	Lipid metabolism	Primary bile acid biosynthesis	map00120 Primary bile acid biosynthesis; map00430 Taurine and hypotaurine metabolism; map00920 Sulfur metabolism; map01100 Metabolic pathways; map02010 ABC transporters; map04080 Neuroactive ligand-receptor interaction	1.885468254	3.694728243	0.213236472	3.64746429	12.53130093	0.095892166	0.206410364	1.153813752	0.938325236	2.595609164	6.044442012	0.155188514	0.257795006	1.195649894	0.786144969	1696173.342	3062426.441	1.21E+07	3181361.023	3.45E+07	722297.1109	504969.5319	1.25E+07	458592.219	4.58E+07	2035367.954	588152.3405	1.05E+07	258632.1904	5.26E+07
B100179	POS	0.623	189.16008	C9 H20 N2 O2	N6,N6,N6-Trimethyl-L-lysine	3.27E-04	1.73616355	66.39513293	level1	BMDB	C03793	HMDB0001325	Organic acids and derivatives	Amino acids, peptides, and analogues	Carboxylic acids and derivatives	Amino acids, peptides, and analogues	Amino acid metabolism	Lysine degradation	map00310 Lysine degradation; map01100 Metabolic pathways	0.311343433	1.240862649	0.179376002	0.358543989	1.282131279	0.699466732	0.00249533	1.001731127	0.964136331	0.428420433	1.345759335	0.576743769	-0.413321133	0.750892802	0.582164863	4463892.779	4658830.221	1.43E+07	7924047.501	8522949.596	6123467.882	6024026.168	8876712.941	2470274.483	5893681.132	4153862.091	4093167.336	2.19E+07	5009941.687	5782786.918
B100183	POS	0.725	527.1591	C18 H32 O16	Raffinose	21.98278502	43602.01345	88.13220333	level1	BMDB	C00492	HMDB0003213	Organic oxygen compounds	Carbohydrates and carbohydrate conjugates	Organooxygen compounds	Carbohydrates	Carbohydrate metabolism	Galactose metabolism	map00052 Galactose metabolism; map01100 Metabolic pathways; map02010 ABC transporters	2.141730836	4.412911564	0.334020464	0.304715128	1.235174718	0.417331109	2.567971626	5.929751414	0.297604535	-0.555684592	0.680334148	0.955548787	3.218345559	9.307189353	0.328782942	470847.1424	246070.132	105757.4356	118569.5504	1446672.692	99523.3417	56281.65484	653489.334	1303882.074	937397.6116	285974.8113	144038.7062	92447.3239	238869.5358	245284.478
B100189	POS	1.59	132.10213	C6 H13 N O2	L-Norleucine	2.29E-04	1.746412736	94.23569838	level1	BMDB	C01933	HMDB0001645	Organic acids and derivatives	Amino acids, peptides, and analogues	Carboxylic acids and derivatives	Amino acids, peptides, and analogues				0.058165913	1.041141324	0.938840052	-1.182536752	0.440576133	0.089074112	-0.249440492	0.841222596	0.747443454	0.190042929	1.140797661	0.850453687	1.696200424	3.24046404	0.081546532	2.37E+08	4.23E+08	1.15E+09	1.18E+08	9.33E+07	1.80E+08	1.44E+08	5.62E+08	9.44E+07	5.02E+07	9.13E+07	1.30E+08	2.03E+09	9.36E+07	9932316.368
B100192	POS	4.849	233.12866	C13 H16 N2 O2	Melatonin	2.09E-04	0.900525066	71.03831345	level1	BMDB	C01598	HMDB0001389	Organoheterocyclic compounds	Indoles	Indoles and derivatives	Indoles	Amino acid metabolism	Tryptophan metabolism	map00380 Tryptophan metabolism; map01100 Metabolic pathways; map01110 Biosynthesis of secondary metabolites; map04080 Neuroactive ligand-receptor interaction; map04713 Circadian entrainment	-1.169046893	0.444715041	0.543096803	-0.297792506	0.81349619	0.811559789	-1.476801376	0.359284506	0.292131199	-1.111589019	0.462784029	0.561319635	-3.245529776	0.105438249	0.017054511	83941.8501	124672.1844	67259.68959	5457221.68	659595.1846	120553.836	2770410.384	13338.99608	39840.21987	522459.3429	94735.15106	129891.8552	14215.42113	276838.2533	226005.3022
B100194	NEG	3.247	188.03535	C10 H7 N O3	Kynurenic acid	3.83E-05	0.202500147	94.51970461	level1	BMDB	C01717	HMDB0000715	Organoheterocyclic compounds	Quinoline carboxylic acids	Quinolines and derivatives	Quinoline carboxylic acids	Amino acid metabolism	Tryptophan metabolism	map00380 Tryptophan metabolism; map01100 Metabolic pathways	0.725928524	1.653964792	0.847512072	0.86486363	1.821167514	0.365759642	0.300754547	1.231788485	0.930453576	1.280796481	2.429730801	0.463262128	0.712042645	1.638121817	0.581326007	1142223.566	1314464.909	397435.5951	429022.8491	558877.0735	878670.3793	366397.0851	245636.995	2576214.653	421304.8125	3644816.609	983562.7796	456200.5046	475275.0176	282634.5588
B100203	NEG	9.72	227.2016	C14 H28 O2	Myristic acid	-5.14E-05	-0.225296148	88.17900358	level1	BMDB	C06424	HMDB0000806	Lipids and lipid-like molecules	Fatty acids and conjugates	Fatty Acyls	Fatty acyls[FA]	Lipid metabolism	Fatty acid biosynthesis	map00061 Fatty acid biosynthesis; map01100 Metabolic pathways	0.007791134	1.005415011	0.848399154	0.649372199	1.568485508	0.386105658	1.175157377	2.25817513	0.968603432	-0.450835302	0.731619127	0.811854736	-3.537115431	0.086143429	0.049494633	189098.3327	112624.9498	53694.6166	2587509.885	90482.75105	830393.535	1369321.489	33682.3479	236064.7909	102967.3513	440572.0424	821994.8712	46875.26653	2889020.117	1321114.304
B100204	POS	0.757	130.08656	C6 H11 N O2	Pipecolic acid	3.02E-04	2.336294396	92.05131806	level1	BMDB	C00408	HMDB0000070	Organic acids and derivatives	Amino acids, peptides, and analogues	Carboxylic acids and derivatives	Amino acids, peptides, and analogues	Amino acid metabolism	Lysine degradation	map00310 Lysine degradation; map00960 Tropane, piperidine and pyridine alkaloid biosynthesis; map01060 Biosynthesis of plant secondary metabolites; map01064 Biosynthesis of alkaloids derived from ornithine, lysine and nicotinic acid; map01100 Metabolic pathways; map01110 Biosynthesis of secondary metabolites; map01120 Microbial metabolism in diverse environments	0.617683806	1.534409764	0.811609852	0.374555221	1.296439804	0.815146315	-1.040904207	0.486022764	0.283383386	-0.418827646	0.748032239	0.522595807	0.730582803	1.659309264	0.381707645	8.10E+07	8.82E+07	2.24E+08	7.46E+07	3.03E+07	5.52E+07	5.41E+07	4.68E+07	9.41E+07	2.03E+07	9.58E+07	3.78E+07	1.73E+08	5.05E+07	1.87E+07
B100211	POS	0.688	130.05012	C5 H7 N O3	Pyroglutamic acid	2.50E-04	1.941073538	90.6977224	level1	BMDB	C01879	HMDB0000267	Organic acids and derivatives	Amino acids, peptides, and analogues	Carboxylic acids and derivatives	Amino acids, peptides, and analogues	Metabolism of other amino acids	Glutathione metabolism	map00480 Glutathione metabolism; map01100 Metabolic pathways	-0.110956834	0.925973728	0.799237765	0.561782106	1.476091451	0.336146054	-0.091314572	0.938667053	0.862744937	0.656042569	1.575754266	0.35996319	0.167532824	1.123136148	0.534690792	1.08E+08	1.08E+08	5.04E+08	1.66E+08	2.62E+07	1.45E+08	1.28E+08	3.35E+08	8.15E+07	6.23E+07	8.59E+07	9.38E+07	7.40E+08	7.40E+07	6.01E+07
B100212	POS	2.31	184.0608	C8 H9 N O4	4-Pyridoxic acid	3.69E-04	2.016002612	93.38096278	level1	BMDB	C00847	HMDB0000017	Organoheterocyclic compounds	Pyridinecarboxylic acids and derivatives	Pyridines and derivatives	Pyridine and derivatives	Metabolism of cofactors and vitamins	Vitamin B6 metabolism	map00750 Vitamin B6 metabolism; map01100 Metabolic pathways; map01120 Microbial metabolism in diverse environments	-0.537826813	0.688807705	0.487564099	1.204254545	2.304181792	0.162360523	0.965290317	1.95245638	0.816328091	1.658899884	3.157756406	0.130992261	-1.186689509	0.439309771	0.333189832	2.55E+07	2.64E+07	3559224.637	3526357.756	1.41E+07	2.76E+07	8416243.746	2663658.534	3.09E+07	7689108.879	3.82E+07	9771098.475	1370431.733	1597950.725	4946861.287
B100216	POS	0.748	189.12376	C8 H16 N2 O3	N-alpha-Acetyl-L-lysine	3.84E-04	2.04264617	95.14807895	level1	BMDB	C12989	HMDB0000446	Organic acids and derivatives	Amino acids, peptides, and analogues	Carboxylic acids and derivatives	Amino acids, peptides, and analogues				0.10808494	1.0777966	0.959212179	-0.82161591	0.565807847	0.19769027	-0.082343115	0.94452238	0.997748472	-0.34806056	0.785639537	0.524490841	1.419773699	2.675435407	0.083641884	2.17E+07	2.44E+07	2.81E+07	4.13E+07	6720010.891	6.05E+07	5.93E+07	4.85E+07	1.55E+07	1.48E+07	1.45E+07	3.02E+07	3.93E+07	2.92E+07	1.14E+07
B100223	POS	0.681	132.06576	C5 H9 N O3	cis-4-Hydroxy-D-proline	2.38E-04	1.812359878	80.19507275	level1	BMDB	C03440	HMDB0060460	Organic acids and derivatives	Amino acids, peptides, and analogues	Carboxylic acids and derivatives	Amino acids, peptides, and analogues	Global and overview maps	Metabolic pathways	map00470 D-Amino acid metabolism; map01100 Metabolic pathways	0.347706759	1.272536254	0.49037765	0.801741617	1.743204247	0.172440483	0.292037778	1.224368453	0.838078197	1.048990878	2.06908208	0.15824886	-0.576603219	0.670540688	0.374483967	1.21E+07	1.28E+07	4857193.122	1.94E+07	1.01E+07	1.13E+07	1.38E+07	5783167.343	8816818.278	9033735.562	1.02E+07	1.00E+07	4933001.935	7921839.042	1.39E+07
B100224	POS	0.553	245.23359	C12 H28 N4 O	N1-Acetylspermine	8.34E-07	0.003415857	91.76673128	level1	BMDB	C02567	HMDB0001186	Organic acids and derivatives	Carboxylic acid derivatives	Carboxylic acids and derivatives	Organic acids				-2.009031243	0.248439893	0.356292499	-2.183429749	0.220151755	0.055554853	-1.618785792	0.32560939	0.391424077	-1.150260334	0.450543923	0.636211762	-0.147696852	0.902690386	0.986834846	1847066.333	2432728.245	6952766.23	177848.8686	267198.0871	1873354.321	923909.1168	3762594.516	1121883.054	185879.1271	1244874.045	2207361.803	3910584.602	273354.9818	1106613.648
B100226	POS	0.724	325.11279	C12 H22 O11	Alpha-Lactose	-18.01073095	-52645.06725	66.79657243	level1	BMDB	C00243	HMDB0000186	Organic oxygen compounds	Carbohydrates and carbohydrate conjugates	Organooxygen compounds	Carbohydrates	Carbohydrate metabolism	Galactose metabolism	map00052 Galactose metabolism; map01100 Metabolic pathways; map02010 ABC transporters; map02060 Phosphotransferase system (PTS); map04973 Carbohydrate digestion and absorption	1.324095976	2.503759475	0.443412836	0.747582491	1.678977028	0.443759352	1.331599763	2.516816027	0.942353761	0.109509622	1.078861465	0.920606282	3.118599872	8.685445627	0.639921266	689979.0573	770166.5506	425913.1865	472501.9065	1296842.764	148113.1072	477376.2511	3388417.902	319089.538	493380.6668	890931.8823	407739.5856	168334.459	358770.6164	168463.0019
B100232	POS	3.529	144.08076	C10 H12 N2	Tryptamine	-1.72E-05	-0.107581875	91.40268969	level1	BMDB	C00398	HMDB0000303	Organoheterocyclic compounds	Tryptamines and derivatives	Indoles and derivatives	Amines and derivatives	Amino acid metabolism	Tryptophan metabolism	map00380 Tryptophan metabolism; map00901 Indole alkaloid biosynthesis; map01060 Biosynthesis of plant secondary metabolites; map01063 Biosynthesis of alkaloids derived from shikimate pathway; map01100 Metabolic pathways; map01110 Biosynthesis of secondary metabolites; map04080 Neuroactive ligand-receptor interaction	1.997744826	3.993752215	0.100912641	0.249827419	1.189064866	0.731692298	2.980487844	7.892530027	0.258348784	0.436933082	1.353723487	0.783406573	0.858499729	1.813151817	0.865668647	1.05E+08	1.38E+08	2.10E+07	7.70E+07	7.21E+08	1.35E+08	1.38E+08	1.94E+07	1.31E+08	7.49E+08	1.68E+08	1.67E+08	3.57E+07	8.59E+07	9.27E+07
B100235	POS	4.754	174.11276	C8 H15 N O3	N-Acetylleucine	2.92E-04	1.689704527	75.32562078	level1	BMDB	C02710	HMDB0011756	Organic acids and derivatives	Amino acids, peptides, and analogues	Carboxylic acids and derivatives	Amino acids, peptides, and analogues				0.790878949	1.730128207	0.653413695	-0.190064399	0.876566593	0.773800961	-0.069312282	0.953092219	0.770950383	0.076646582	1.054563948	0.919489564	-0.879631104	0.543506388	0.071086545	791594.3272	1217296.106	1398383.786	1103270.396	3029429.271	943855.5044	851297.4052	916055.7066	1855237.495	2178796.037	505766.2118	984613.6317	968692.3229	704768.3622	958063.6035
B100241	NEG	4.488	188.07176	C11 H11 N O2	Indole-3-methyl acetate	6.02E-05	0.318305934	83.2067285	level1	BMDB		HMDB0029738	Organoheterocyclic compounds	Indolyl carboxylic acids and derivatives	Indoles and derivatives	Indole and derivatives				0.700749466	1.625348926	0.958551959	-0.808620921	0.570927349	0.18309566	1.346810896	2.543492599	0.457670318	-0.399302877	0.758224576	0.412387262	-2.573880266	0.167951866	0.199371786	533849.8714	527979.4305	2358.263502	204358.4735	116420.0297	487043.6825	458569.2353	2985.316363	662582.076	99271.86036	420922.3047	376710.5219	2947.92702	311634.7687	86573.11054
B100249	POS	0.743	139.05054	C6 H6 N2 O2	Urocanic acid	3.61E-04	2.612393869	96.27148992	level1	BMDB	C00785	HMDB0000301	Organoheterocyclic compounds	Imidazoles	Azoles	Imidazoles	Amino acid metabolism	Histidine metabolism	map00340 Histidine metabolism; map01100 Metabolic pathways	-1.560845854	0.338952295	0.219767168	-0.474714513	0.719609176	0.466357163	2.146417425	4.4272702	0.686896113	-0.011605602	0.991987879	0.948082274	-1.777288141	0.291731254	0.238954543	2.83E+07	5.01E+07	2115657.751	3.05E+07	6595496.741	5.72E+07	4.81E+07	999644.95	3.09E+07	2819603.661	2.33E+07	4.38E+07	290948.8184	3.32E+07	395072.0926
B100251	POS	7.916	344.2793	C19 H37 N O4	Dodecanoylcarnitine	-2.34E-04	-0.681566386	90.55673926	level1	BMDB		HMDB0002250	Lipids and lipid-like molecules	Fatty acid esters	Fatty Acyls	Fatty acyls[FA]				-0.395544575	0.760202368	0.525675232	0.436531886	1.353347084	0.376889934	-2.38617901	0.19128836	0.280845035	0.117767513	1.085054504	0.922156588	-0.420461673	0.747185481	0.411968644	33370.66957	20801.1604	543624.1059	89574.15494	70519.90608	28020.18987	29507.55447	1074595.032	25492.39744	260903.6052	26036.73675	61900.24419	2731456.194	43008.7594	73681.73335
B100264	POS	3.35	175.12338	C11 H14 N2	N-Methyltryptamine	4.01E-04	2.301873666	64.69243531	level1	BMDB	C06213	HMDB0004370	Organoheterocyclic compounds	Tryptamines and derivatives	Indoles and derivatives	Amines and derivatives	Amino acid metabolism	Tryptophan metabolism	map00380 Tryptophan metabolism; map01100 Metabolic pathways	3.765885455	13.60330646	0.103829815	0.264093562	1.200881305	0.313949176	5.192045273	36.55622704	0.0056452	1.287128959	2.440419154	0.070425678	3.465443415	11.04593329	0.011339283	104398.0034	139705.3004	91674.06525	12787.17915	128436.087	31158.0268	17960.93295	79891.35498	26922.35801	97093.79701	11750.60489	11726.88399	31235.12259	14958.20874	23689.63243
B100265	POS	5.387	162.09164	C10 H11 N O	Tryptophol	2.94E-04	1.823575563	87.46869954	level1	BMDB	C00955	HMDB0003447	Organoheterocyclic compounds	Indoles	Indoles and derivatives	Indoles	Amino acid metabolism	Tryptophan metabolism	map00380 Tryptophan metabolism	0.471601213	1.386647622	0.528788411	1.36547729	2.576615545	0.051786621	3.396734208	10.53219482	0.188910509	2.133251934	4.387052386	0.100049249	0.375048936	1.296883544	0.407483433	6506743.787	2252760.793	57304.6499	1870489.783	1236319.402	1702700.06	2511923.661	43273.61876	2165605.925	728423.769	2253016.298	2647808.696	20760.64671	3776323.017	316217.4064
B100267	POS	3.237	168.0658	C8 H9 N O3	Pyridoxal	2.81E-04	1.684990279	74.56764844	level1	BMDB	C00250	HMDB0001545	Organoheterocyclic compounds	Pyridine carboxaldehydes	Pyridines and derivatives	Pyridine and derivatives	Metabolism of cofactors and vitamins	Vitamin B6 metabolism	map00750 Vitamin B6 metabolism; map01100 Metabolic pathways; map01120 Microbial metabolism in diverse environments; map01240 Biosynthesis of cofactors; map04977 Vitamin digestion and absorption	-1.315116347	0.401893083	0.414250339	-2.675554271	0.156522909	0.060699034	0.990556555	1.986951358	0.60300867	-3.144333044	0.113099696	0.087459154	-0.646522163	0.638818428	0.336637489	1696470.688	2538896.877	426034.5535	1.80E+07	1774159.326	2.10E+07	3.03E+07	170946.6777	5882433.06	1007834.89	7911189.383	1.80E+07	208483.9016	3.92E+07	690273.458
B100270	POS	5.421	160.07603	C10 H9 N O	Indoleacetaldehyde	3.37E-04	2.117725658	92.10780648	level1	BMDB	C00637	HMDB0001190	Organoheterocyclic compounds	Indoles	Indoles and derivatives	Indoles	Amino acid metabolism	Tryptophan metabolism	map00380 Tryptophan metabolism; map01100 Metabolic pathways	0.325395716	1.253008078	0.856962377	1.834865145	3.567380604	0.041126452	2.800468958	6.966668702	0.590871398	1.546693291	2.921467604	0.154289172	-1.705588915	0.306596065	0.023231665	1916933.131	1458866.472	4189909.028	924931.1514	1110526.03	291901.5995	828452.0013	1396253.454	1103159.74	652883.8241	1739602.369	560166.8288	1390802.841	960261.2738	528550.9177
B100272	POS	2.814	107.04922	C7 H8 O2	4-Methylcatechol	-18.01048272	-145184.4418	88.2381974	level1	BMDB	C06730	HMDB0000873	Benzenoids	Benzenediols	Phenols	Phenols and derivatives	Xenobiotics biodegradation and metabolism	Xylene degradation	map00622 Xylene degradation; map00623 Toluene degradation; map00626 Naphthalene degradation; map01100 Metabolic pathways; map01120 Microbial metabolism in diverse environments; map01220 Degradation of aromatic compounds	0.452685197	1.368585149	0.950537245	-0.87269321	0.546126395	0.221969532	-0.285996484	0.82017491	0.659797728	0.108559796	1.078151409	0.932729187	1.060276742	2.085331497	0.038642506	6638201.59	1.31E+07	3.47E+07	5228832.324	9417367.09	4616589.999	4816905.571	2.18E+07	3618781.984	9873435.631	3147907.935	3321448.49	6.46E+07	3316899.086	3676508.914
B100275	NEG	9.803	277.21713	C18 H30 O2	gamma-Linolenic acid	-1.78E-04	-0.640570004	90.53489273	level1	BMDB	C06426	HMDB0003073	Lipids and lipid-like molecules	Lineolic acids and derivatives	Fatty Acyls	Fatty acyls[FA]	Lipid metabolism	Linoleic acid metabolism	map00591 Linoleic acid metabolism; map01040 Biosynthesis of unsaturated fatty acids; map01100 Metabolic pathways	0.012641034	1.008800597	0.957324383	0.327888802	1.255175243	0.649055095	0.194417194	1.144261819	0.654179864	0.344081904	1.269342947	0.399638774	-0.386865256	0.764789565	0.907748376	6.14E+07	5.88E+07	3.63E+07	7.88E+07	3.66E+07	5.93E+07	4.75E+07	1.53E+07	1.40E+08	7.48E+07	8.89E+07	7.23E+07	5.35E+07	3.67E+07	1.55E+07
B100279	NEG	0.719	114.05603	C5 H9 N O2	L-Proline	-1.84E-05	-0.160134166	97.7746158	level1	BMDB	C00148	HMDB0000162	Organic acids and derivatives	Amino acids, peptides, and analogues	Carboxylic acids and derivatives	Amino acids	Amino acid metabolism	Arginine and proline metabolism	map00330 Arginine and proline metabolism; map00332 Carbapenem biosynthesis; map00333 Prodigiosin biosynthesis; map00401 Novobiocin biosynthesis; map00404 Staurosporine biosynthesis; map00470 D-Amino acid metabolism; map00970 Aminoacyl-tRNA biosynthesis; map01100 Metabolic pathways; map01110 Biosynthesis of secondary metabolites; map01230 Biosynthesis of amino acids; map02010 ABC transporters; map…	-0.116397046	0.922488578	0.814469871	-0.274497145	0.82673843	0.750745924	-0.395525912	0.760212203	0.57568451	0.570955143	1.485506732	0.384415299	0.718501062	1.645471526	0.251246006	2751249.939	5216300.652	1.71E+07	3199135.948	584792.1672	3548329.581	3018284.797	7426972.052	1564098.142	1377662.506	1645373.217	2256902.6	2.50E+07	2083504.128	530210.9673
B100280	POS	1.903	127.05045	C5 H6 N2 O2	Thymine	2.42E-04	1.916848229	97.14212741	level1	BMDB	C00178	HMDB0000262	Organoheterocyclic compounds	Pyrimidines and pyrimidine derivatives	Diazines	Pyrimidines and pyrimidine derivatives	Nucleotide metabolism	Pyrimidine metabolism	map00240 Pyrimidine metabolism; map01100 Metabolic pathways; map01232 Nucleotide metabolism	-0.045071305	0.969241911	0.784882982	0.523386501	1.437325187	0.700280291	1.469655812	2.769558117	0.254582691	0.717492816	1.64432197	0.177962669	-0.51478307	0.699898165	0.519702479	6.37E+07	1.15E+08	8.37E+07	1.00E+08	8.08E+07	1.01E+08	7.17E+07	1.57E+07	5.58E+07	8.90E+07	1.24E+08	1.03E+08	1.28E+08	3.15E+07	2.44E+07
B100282	POS	0.652	175.11924	C6 H14 N4 O2	L-Arginine	2.87E-04	1.650291952	97.4069025	level1	BMDB	C00062	HMDB0000517	Organic acids and derivatives	Amino acids, peptides, and analogues	Carboxylic acids and derivatives	Amino acids	Amino acid metabolism	Arginine biosynthesis	map00220 Arginine biosynthesis; map00261 Monobactam biosynthesis; map00330 Arginine and proline metabolism; map00331 Clavulanic acid biosynthesis; map00470 D-Amino acid metabolism; map00970 Aminoacyl-tRNA biosynthesis; map00998 Biosynthesis of various antibiotics; map01060 Biosynthesis of plant secondary metabolites; map01064 Biosynthesis of alkaloids derived from ornithine, lysine and nicotinic …	-0.491923123	0.711076596	0.940942435	-0.83459463	0.560740574	0.88402735	-1.549437064	0.341643347	0.292131199	0.796170186	1.736485286	0.448528184	-0.013722012	0.990533716	0.441909424	5122793.827	1.25E+07	1.33E+08	409532.497	1382518.251	755777.4627	517109.3425	8.09E+07	1701445.961	1691824.665	427131.0815	424275.4829	2.40E+08	491116.1906	1495212.97
B100290	NEG	0.696	131.08259	C5 H12 N2 O2	Ornithine	-1.02E-05	-0.077519811	81.89517087	level1	BMDB	C00077	HMDB0000214	Organic acids and derivatives	Amino acids, peptides, and analogues	Carboxylic acids and derivatives	Amino acids, peptides, and analogues	Amino acid metabolism	Arginine biosynthesis	map00220 Arginine biosynthesis; map00330 Arginine and proline metabolism; map00470 D-Amino acid metabolism; map00480 Glutathione metabolism; map00997 Biosynthesis of various other secondary metabolites; map00998 Biosynthesis of various antibiotics; map01060 Biosynthesis of plant secondary metabolites; map01064 Biosynthesis of alkaloids derived from ornithine, lysine and nicotinic acid; map01100 M…	-0.242335902	0.845375436	0.715046326	-0.556655568	0.679876417	0.264499285	-0.091055838	0.93883541	0.986706832	0.409972005	1.328660031	0.531811371	0.383678963	1.304664594	0.755547348	1.08E+07	1.38E+07	2.82E+07	5667990.422	536501.8185	1.06E+07	6654337.78	6303827.937	4221340.765	2116141.302	3508564.03	7325843.304	4.57E+07	3288975.518	1135223.19
B100291	NEG	2.409	190.0544	C7 H13 N O3 S	N-Acetyl-L-methionine	5.78E-05	0.302550961	90.89817051	level1	BMDB	C02712	HMDB0011745	Organic acids and derivatives	Amino acids, peptides, and analogues	Carboxylic acids and derivatives	Amino acids, peptides, and analogues				0.508297595	1.422370783	0.736644247	-0.100574428	0.932661566	0.807386562	-0.436374395	0.738989415	0.495249264	0.507940416	1.42201868	0.370128437	1.263865516	2.401382994	0.027015893	1091735.555	2389924.881	1.30E+07	1023554.014	892156.3045	1165046.353	898455.2188	1.08E+07	625930.6552	697018.5882	653990.4221	597785.436	2.43E+07	768276.5399	399344.8712
B100295	POS	0.594	163.10796	C6 H14 N2 O3	5-Hydroxylysine	2.46E-04	1.516658899	95.39118959	level1	BMDB	C16741	HMDB0000450	Organic acids and derivatives	Amino acids, peptides, and analogues	Carboxylic acids and derivatives	Amino acids, peptides, and analogues	Amino acid metabolism	Lysine degradation	map00310 Lysine degradation; map01100 Metabolic pathways	-0.928309613	0.525473672	0.225645606	0.337605068	1.26365713	0.95259848	-1.442403736	0.36795373	0.174001235	0.79188024	1.731329405	0.328625945	-0.586281101	0.666057623	0.280946184	333393.9291	514056.8515	2818540.757	323240.3343	154991.3804	349551.7928	459917.1488	1451531.567	185728.8741	125045.7996	355164.1451	369507.6367	5109019.514	94109.5823	145160.4932
B100296	POS	0.658	156.07701	C6 H9 N3 O2	L-Histidine	2.59E-04	1.669509481	95.99487309	level1	BMDB	C00135	HMDB0000177	Organic acids and derivatives	Amino acids, peptides, and analogues	Carboxylic acids and derivatives	Amino acids	Amino acid metabolism	Histidine metabolism	map00340 Histidine metabolism; map00404 Staurosporine biosynthesis; map00410 beta-Alanine metabolism; map00470 D-Amino acid metabolism; map00970 Aminoacyl-tRNA biosynthesis; map01060 Biosynthesis of plant secondary metabolites; map01065 Biosynthesis of alkaloids derived from histidine and purine; map01100 Metabolic pathways; map01110 Biosynthesis of secondary metabolites; map01230 Biosynthesis of…	0.333743131	1.260278982	0.990625908	0.780008193	1.717140624	0.262059891	-0.282823331	0.821980839	0.778790337	1.083157197	2.118667508	0.191619702	-0.134121061	0.911224814	0.44509535	5159041.251	3033351.952	6.61E+07	243283.1472	4725396.987	701162.8105	734627.5362	2.82E+07	984295.2194	1596941.768	2261245.265	880989.2725	1.23E+08	171734.7068	1245966.496
B100297	POS	0.687	102.05515	C4 H9 N O3	L-Allothreonine	-18.01037466	-151273.6472	91.08910021	level1	BMDB	C05519	HMDB0004041	Organic acids and derivatives	Amino acids, peptides, and analogues	Carboxylic acids and derivatives	Amino acids, peptides, and analogues	Amino acid metabolism	Glycine, serine and threonine metabolism	map00260 Glycine, serine and threonine metabolism; map01100 Metabolic pathways	0.102105844	1.073339029	0.981865898	0.338805994	1.264709459	0.469850472	0.009848784	1.006850011	0.967227868	0.860880364	1.816146225	0.224991036	-0.00535849	0.996292667	0.920284875	3.48E+07	4.36E+07	8.99E+07	3.86E+07	8698922.504	3.89E+07	3.53E+07	4.44E+07	2.70E+07	1.61E+07	2.81E+07	3.03E+07	1.53E+08	1.95E+07	1.27E+07
B100298	POS	0.54	146.16542	C7 H19 N3	Spermidine	2.49E-04	1.716586305	81.18630249	level1	BMDB	C00315	HMDB0001257	Organic nitrogen compounds	Amines	Organonitrogen compounds	Amines	Amino acid metabolism	Arginine and proline metabolism	map00330 Arginine and proline metabolism; map00410 beta-Alanine metabolism; map00480 Glutathione metabolism; map00940 Phenylpropanoid biosynthesis; map01053 Biosynthesis of siderophore group nonribosomal peptides; map01100 Metabolic pathways; map02010 ABC transporters; map04976 Bile secretion	-0.344037716	0.78783329	0.59754812	-0.509881405	0.702280166	0.362278402	-1.091929116	0.469133648	0.336535189	0.634223942	1.552102615	0.869739688	1.474878433	2.779602209	0.323231571	1.28E+08	1.10E+08	1.80E+07	2.30E+07	3206346.603	1.25E+08	8.79E+07	9243482.489	8.96E+07	2953961.27	6.59E+07	1.02E+08	6673221.324	3.41E+07	5.32E+07
B100303	POS	5.666	148.07596	C9 H9 N O	3-Methyloxindole	2.71E-04	1.844761749	89.09793216	level1	BMDB	C02366	HMDB0304943	Organoheterocyclic compounds	Indolines	Indoles and derivatives	Indole and derivatives				-1.616848773	0.326046859	0.279732826	-2.350112328	0.196130753	0.024504721	-0.477956316	0.717993996	0.495770247	-2.779459817	0.145646222	0.170973125	-4.024443858	0.061449971	0.044881288	9093019.021	7781231.577	556520.9859	2.24E+07	8665719.589	2.13E+07	3.24E+07	329620.1362	4344812.631	5192426.03	4458823.007	1.73E+07	437642.7467	3.22E+07	5677083.497
B100307	POS	4.364	245.09565	C10 H16 N2 O3 S	Biotin	2.08E-04	0.850238572	89.86969863	level1	BMDB	C00120	HMDB0000030	Organoheterocyclic compounds		Biotin and derivatives	Biotin and derivatives	Metabolism of cofactors and vitamins	Biotin metabolism	map00780 Biotin metabolism; map01100 Metabolic pathways; map01240 Biosynthesis of cofactors; map02010 ABC transporters; map04977 Vitamin digestion and absorption	-1.584009694	0.333553551	0.888797929	-1.099012221	0.466836018	0.614653333	0.711445735	1.63744419	0.440424681	-1.959613706	0.257097287	0.413323692	1.75450667	3.374109208	0.048102419	83186.00057	151714.5335	51767.98108	2135942.752	124275.7338	2245525.611	3623997.815	18144.71276	80031.52872	32091.10495	171477.3843	1018294.377	41965.76892	2921376.424	15855.79896
B100311	POS	8.536	426.32142	C24 H40 O5	Cholic acid	17.02656508	41702.38371	92.65905223	level1	BMDB	C00695	HMDB0000619	Lipids and lipid-like molecules	Bile acids, alcohols and derivatives	Steroids and steroid derivatives	Bile acids, alcohols and derivatives	Lipid metabolism	Primary bile acid biosynthesis	map00120 Primary bile acid biosynthesis; map00121 Secondary bile acid biosynthesis; map01100 Metabolic pathways; map04976 Bile secretion	-0.30424379	0.809866609	0.397468744	-3.095598133	0.116985519	0.153054275	-1.531379696	0.345946369	0.290516559	-2.377011662	0.192507737	0.324705236	-1.568485847	0.337162071	0.173988988	297966.0404	1460635.105	6504112.587	34782.3289	1.44E+07	235660.5727	158540.0306	2.60E+07	791313.4516	4.05E+07	114395.4994	41968.24842	2677790.582	51171.42527	2882981.203
B100312	POS	0.723	115.03683	C4 H6 N2 O2	Dihydrouracil	-0.013376142	-117.2904121	63.98507872	level1	BMDB	C00429	HMDB0000076	Organoheterocyclic compounds	Pyrimidines and pyrimidine derivatives	Diazines	Pyrimidines and pyrimidine derivatives	Nucleotide metabolism	Pyrimidine metabolism	map00240 Pyrimidine metabolism; map00410 beta-Alanine metabolism; map00770 Pantothenate and CoA biosynthesis; map01100 Metabolic pathways	-0.989052307	0.503808614	0.520222818	0.225721364	1.169361797	0.6187574	-0.497634498	0.708267133	0.681743941	0.215551926	1.161148045	0.848212058	0.893614438	1.857824776	0.514259364	2.98E+07	1.12E+07	8756605.36	3.51E+07	1806119.455	1.72E+07	8016847.223	6564491.612	4.92E+07	6244782.357	3.93E+07	2.30E+07	2.14E+07	9802305.303	1090919.009
B100316	POS	0.6	133.09734	C5 H12 N2 O2	D-Ornithine	1.77E-04	1.340342263	92.85847586	level1	BMDB	C00515	HMDB0003374	Organic acids and derivatives	Amino acids, peptides, and analogues	Carboxylic acids and derivatives	Amino acids, peptides, and analogues	Biosynthesis of other secondary metabolites	Biosynthesis of various secondary metabolites - part 3	map00470 D-Amino acid metabolism; map00997 Biosynthesis of various other secondary metabolites; map01100 Metabolic pathways; map01110 Biosynthesis of secondary metabolites	1.382922361	2.607961119	0.347577703	-0.330221997	0.795414079	0.539798798	3.782874036	13.76444024	0.113905095	0.755018913	1.687653716	0.374639277	2.244199022	4.737739982	0.038172837	3616089.206	5164058.538	3347601.433	5187456.186	2066607.295	8550103.302	7819166.19	1133677.278	2874901.665	3434547.813	3372615.072	5088922.017	4730668.097	2524954.468	2532564.383
B100318	POS	0.774	112.08713	C5 H9 N3	Histamine	2.06E-04	1.858261261	76.1539168	level1	BMDB	C00388	HMDB0000870	Organic nitrogen compounds	Amines	Organonitrogen compounds	Amines	Amino acid metabolism	Histidine metabolism	map00340 Histidine metabolism; map01065 Biosynthesis of alkaloids derived from histidine and purine; map01100 Metabolic pathways; map01110 Biosynthesis of secondary metabolites; map04080 Neuroactive ligand-receptor interaction; map04664 Fc epsilon RI signaling pathway; map04721 Synaptic vesicle cycle; map04750 Inflammatory mediator regulation of TRP channels; map04971 Gastric acid secretion; map0…	0.103298943	1.074227041	0.810847358	-0.662784384	0.631658028	0.577279719	2.444166245	5.442110481	0.32924741	-0.344496692	0.78758269	0.788615069	-1.449203284	0.366223612	0.09634651	1.03E+07	8346150.826	2053668.19	699036.8879	1.41E+07	1091347.638	1163081.548	4476338.754	1.06E+07	2.38E+07	6277015.739	2304990.71	2327169.957	200229.9147	3914711.092
B100322	POS	0.713	138.0552	C7 H7 N O2	Trigonelline	2.54E-04	1.851383871	92.73426026	level1	BMDB	C01004	HMDB0000875	Alkaloids and derivatives			Alkaloids and derivatives	Biosynthesis of other secondary metabolites	Tropane, piperidine and pyridine alkaloid biosynthesis	map00960 Tropane, piperidine and pyridine alkaloid biosynthesis	0.212030366	1.158317187	0.714198677	-1.04193146	0.485676821	0.262451302	2.693605457	6.469281351	0.138040517	-0.49009422	0.711978598	0.46088151	1.196902771	2.292469868	0.154871341	1.45E+07	1.69E+07	1.29E+07	7670648.097	2.46E+07	7338417.153	6811271.244	7359632.167	5499725.396	1.57E+07	8001557.878	6003315.641	237115.5349	4928933.755	1.16E+07
B100330	POS	9.468	325.23485	C17 H34 O4	Glycerol 1-myristate	-6.52E-05	-0.215606671	96.91381931	level1	BMDB		HMDB0304951	Lipids and lipid-like molecules	Monoradylglycerols	Glycerolipids	Glycerolipids[GL]				-0.954710992	0.515944936	0.5680062	0.900652779	1.866910517	0.073579765	-0.84926492	0.555067481	0.517859495	0.13732787	1.099866079	0.635312408	-1.000641993	0.499777552	0.704425756	1.33E+08	3.16E+07	4.80E+07	2.48E+08	1.48E+07	6.07E+07	7.82E+07	4.21E+07	4.66E+07	3.74E+07	1.39E+08	5.50E+07	1.20E+08	7.46E+07	1.24E+08
B100331	POS	10.107	283.26318	C18 H34 O2	Oleic acid	-6.81E-06	-0.024129663	85.2402107	level1	BMDB	C00712	HMDB0000207	Lipids and lipid-like molecules	Fatty acids and conjugates	Fatty Acyls	Fatty acyls[FA]	Lipid metabolism	Fatty acid biosynthesis	map00061 Fatty acid biosynthesis; map00073 Cutin, suberine and wax biosynthesis; map01040 Biosynthesis of unsaturated fatty acids; map01060 Biosynthesis of plant secondary metabolites; map04212 Longevity regulating pathway - worm	-0.19544818	0.873301559	0.736339817	1.380748277	2.604033985	0.022641061	-0.428788777	0.742885217	0.949584753	0.500989896	1.415184249	0.343909343	-2.416899227	0.187258196	0.180666453	4.45E+07	2.70E+07	3.93E+07	2.34E+08	9405658.685	8.32E+07	6.82E+07	1.03E+07	5.89E+07	5.58E+07	1.02E+08	6.10E+07	7.33E+07	8.11E+07	2.16E+07
B100332	NEG	10.897	283.26404	C18 H36 O2	Stearic acid	-2.16E-04	-0.758784936	91.73556308	level1	BMDB	C01530	HMDB0000827	Lipids and lipid-like molecules	Fatty acids and conjugates	Fatty Acyls	Fatty acyls[FA]	Lipid metabolism	Fatty acid biosynthesis	map00061 Fatty acid biosynthesis; map01040 Biosynthesis of unsaturated fatty acids; map01060 Biosynthesis of plant secondary metabolites; map01100 Metabolic pathways; map04745 Phototransduction - fly	0.05490994	1.038794255	0.796615749	0.43756798	1.354319361	0.172226696	-0.679153537	0.624531594	0.825903652	2.181803271	4.537203196	0.438918406	-0.270581002	0.82898563	0.439560136	1.02E+07	8653873.957	2.27E+07	1.65E+07	1.11E+07	1.30E+07	1.25E+07	8863385.245	1.33E+07	1.35E+07	1.18E+07	1.48E+07	8.89E+07	1.50E+07	1.47E+07
B100333	POS	9.619	385.34648	C27 H46 O2	25-Hydroxycholesterol	-18.01057386	-44763.4738	83.95753307	level1	BMDB	C15519	HMDB0006247	Lipids and lipid-like molecules	Cholestane steroids	Steroids and steroid derivatives	Steroids and derivatives	Lipid metabolism	Primary bile acid biosynthesis	map00120 Primary bile acid biosynthesis	-0.495225251	0.709450902	0.718153371	0.095436266	1.068388436	0.962277029	1.63982005	3.116269595	0.724296446	0.941643774	1.920715411	0.920606282	-0.602782665	0.658482651	0.579171107	1.04E+07	7313404.49	106826.4155	8423253.656	151677.5759	2.97E+07	4.71E+07	89845.05228	7481434.443	643903.1464	9543766.378	5254056.314	140704.8059	4620594.917	349970.1431
B100337	POS	9.969	379.28186	C21 H40 O4	MG(18:1(9Z)/0:0/0:0)	5.15E-05	0.144524782	90.50505175	level1	BMDB		HMDB0011567	Lipids and lipid-like molecules	Monoradylglycerols	Glycerolipids	Glycerolipids[GL]				0.387774405	1.308373464	0.908930381	0.117546651	1.084888406	0.962277029	0.070217488	1.049874941	0.642597488	0.27455423	1.209620278	0.542279705	-1.29188193	0.408417919	0.662578938	4.34E+07	1.66E+07	2.44E+07	7065883.56	6469523.386	3.36E+07	2.57E+07	5726362.346	8.75E+07	5.88E+07	8.50E+07	3.70E+07	6.38E+07	1.33E+07	1.00E+07
B100338	POS	1.078	147.11317	C6 H14 N2 O2	L-Lysine	3.70E-04	2.533706168	68.63493495	level1	BMDB	C00047	HMDB0000182	Organic acids and derivatives	Amino acids, peptides, and analogues	Carboxylic acids and derivatives	Amino acids	Amino acid metabolism	Lysine biosynthesis	map00300 Lysine biosynthesis; map00310 Lysine degradation; map00470 D-Amino acid metabolism; map00780 Biotin metabolism; map00960 Tropane, piperidine and pyridine alkaloid biosynthesis; map00970 Aminoacyl-tRNA biosynthesis; map00997 Biosynthesis of various other secondary metabolites; map01060 Biosynthesis of plant secondary metabolites; map01064 Biosynthesis of alkaloids derived from ornithine, …	-0.099440136	0.933395142	0.803689296	-0.338919678	0.790633134	0.479163923	-0.612738545	0.653954177	0.434722964	0.380026895	1.301366116	0.308134723	1.589536065	3.00952555	0.233338915	1.53E+07	2.57E+07	7.30E+07	8564638.972	2033921.333	1.46E+07	1.26E+07	4.70E+07	9789128.729	2900889.337	1.01E+07	1.24E+07	1.54E+08	7361701.155	1913849.196
B100345	POS	0.64	202.06902	C6 H13 N O5	D-mannosamine	21.98236769	122752.0925	63.57333775	level1	BMDB	C03570		Carbohydrates	Amino sugars [Fig]	Monosaccharides	Carbohydrates				0.717641828	1.644491815	0.705543342	-1.973386091	0.25465464	0.377822109	-0.399173369	0.758292643	0.709660917	-0.441016004	0.736615672	0.841050107	2.871004508	7.315743575	0.018060127	7496420.151	6616049.951	1090811.049	102692.9815	305479.1762	119477.3666	104314.5531	2498389.731	1395545.93	289330.8476	2274061.504	910231.2496	235385.4472	86359.09871	36031.78741
B100352	POS	0.757	689.21052	C24 H42 O21	Stachyose	21.9813886	32994.097	89.38219459	level1	BMDB	C01613	HMDB0003553	Organic oxygen compounds	Carbohydrates and carbohydrate conjugates	Organooxygen compounds	Carbohydrates	Carbohydrate metabolism	Galactose metabolism	map00052 Galactose metabolism; map01100 Metabolic pathways	2.714590602	6.5640699	0.290566473	0.289975486	1.222619503	0.369284109	1.737813626	3.335293279	0.303893703	0.094411337	1.067629694	0.965820336	3.431809765	10.79139722	0.12222131	97310.6183	100949.3189	39678.30409	59729.33467	231329.872	23306.44573	19006.00915	272833.7106	107307.2024	153492.2852	19578.70022	33651.84537	55763.16566	201084.8998	109973.6546
B100356	POS	0.867	173.02125	C3 H9 O6 P	Glycerol 3-phosphate	2.99E-04	1.737676163	88.87816804	level1	BMDB	C00093	HMDB0000126	Lipids and lipid-like molecules	Glycerophosphates	Glycerophospholipids	Glycerophospholipids[GP]	Lipid metabolism	Glycerolipid metabolism	map00561 Glycerolipid metabolism; map00564 Glycerophospholipid metabolism; map01100 Metabolic pathways; map01110 Biosynthesis of secondary metabolites; map02010 ABC transporters; map05231 Choline metabolism in cancer	5.539859606	46.52259303	0.363125453	1.510293553	2.848679968	0.053829537	2.463573096	5.515811279	0.61585537	3.754105298	13.49268252	0.144976604	1.739775996	3.33983307	0.093476832	47278.02455	29466.87198	266040.836	33338.54179	633240.064	34927.65509	31456.13375	92610.92504	38069.41156	1850671.735	140283.8965	38132.66321	616229.0781	28123.44076	2426222.654
B100357	POS	3.954	174.05532	C10 H7 N O2	Quinaldic acid	3.69E-04	2.131351623	87.18715624	level1	BMDB	C06325	HMDB0000842	Organoheterocyclic compounds	Quinoline carboxylic acids	Quinolines and derivatives	Quinoline carboxylic acids				-1.391580037	0.381147142	0.70119392	-0.048268951	0.967096024	0.920634691	0.534494928	1.448434984	0.540332242	-0.366874488	0.775460667	0.688261732	-4.069604667	0.059556192	0.060757355	451847.6089	938367.6491	72509.53889	2.13E+07	2905007.728	1.74E+07	3.28E+07	21279.2784	2959292.066	1903420.289	6061365.98	1.43E+07	73848.14052	2.85E+07	1046134.714
B100361	POS	0.832	173.04236	C5 H10 O5	D-Xylose	21.98225847	146496.8002	86.18766304	level1	BMDB	C00181	HMDB0000098	Organic oxygen compounds	Carbohydrates and carbohydrate conjugates	Organooxygen compounds	Carbohydrates	Carbohydrate metabolism	Pentose and glucuronate interconversions	map00040 Pentose and glucuronate interconversions; map00520 Amino sugar and nucleotide sugar metabolism; map01100 Metabolic pathways; map02010 ABC transporters	0.243964947	1.184242838	0.990092059	0.141009411	1.102676356	0.691404864	0.289814725	1.222483272	0.747370221	-0.314179571	0.804308253	0.887424539	1.742298861	3.345678602	0.228920577	1.30E+07	8278092.834	1.02E+07	7251018.776	778345.6724	7734600.427	3221593.128	5779828.433	4.33E+07	1138098.948	2.25E+07	1.34E+07	2864521.432	4720355.869	53374.37256
B100364	POS	0.741	77.01699	C H4 N2 S	Thiourea	1.95E-04	2.564568877	86.75120561	level1	BMDB	C14415	HMDB0034155	Organosulfur compounds		Thioureas	Thioureas				-1.146861085	0.451606738	0.50446947	0.958077821	1.942719782	0.655553989	-1.185171517	0.439772252	0.28487723	3.095554584	8.547808483	0.520918917	-0.870899118	0.546805964	0.385399543	518461.9713	672984.3909	259005.5115	897001.9762	688727.4054	2153739.588	120404.9953	210132.7781	876776.3502	1153841.906	592480.7099	593563.263	428249.3338	1038659.087	2589159.126
B100365	POS	0.641	106.08643	C4 H11 N O2	Diethanolamine	1.71E-04	1.623742944	60.62588956	level1	BMDB	C06772	HMDB0004437	Organic nitrogen compounds	Amines	Organonitrogen compounds	Amines	Lipid metabolism	Glycerophospholipid metabolism	map00564 Glycerophospholipid metabolism	-1.11568779	0.461471101	0.43803409	-0.917445285	0.52944573	0.391362884	-1.792723549	0.288626656	0.260387818	-1.836106697	0.280076589	0.086072674	-3.137800757	0.113612954	0.048896668	374444.9742	445626.1043	61161.06417	922948.07	1772669.728	2130673.457	1735145.386	468401.3248	803667.8877	291723.6124	624863.8745	2251519.563	116353.2718	617161.0149	475244.1791
B100367	POS	0.988	118.05014	C4 H7 N O3	Acetylglycine	2.59E-04	2.210501695	80.10498052	level1	BMDB		HMDB0000532	Organic acids and derivatives	Amino acids, peptides, and analogues	Carboxylic acids and derivatives	Amino acids, peptides, and analogues				1.660075201	3.160329976	0.489543775	1.781847436	3.438662289	0.164751135	4.222174788	18.66385097	0.019148881	1.352188873	2.552991746	0.227041894	0.870524502	1.828327481	0.582546293	1815647.911	2204849.017	2437993.807	1146895.929	5768127.162	1179548.84	800382.4337	1292283.195	728781.7727	8981507.527	825281.7244	670548.6544	183533.3121	398182.263	3224949.36
B100369	POS	1.149	176.05566	C6 H9 N O5	N-Acetyl-L-aspartic acid	3.14E-04	1.793493705	61.4058599	level1	BMDB	C01042	HMDB0000812	Organic acids and derivatives	Amino acids, peptides, and analogues	Carboxylic acids and derivatives	Amino acids, peptides, and analogues	Amino acid metabolism	Alanine, aspartate and glutamate metabolism	map00250 Alanine, aspartate and glutamate metabolism; map01100 Metabolic pathways	0.230289132	1.173070022	0.935533677	1.017591848	2.024536773	0.06155511	2.141576469	4.412439412	0.246592771	0.584672316	1.499698319	0.248659159	-1.098563172	0.466981346	0.370453751	4367501.178	4619734.624	2175373.448	3130746.102	9028061.85	3109234.845	1458854.033	337629.6289	7306873.793	6484403.754	6070018.359	3925762.75	1139562.079	2318381.004	911669.6379
B100376	POS	1.108	308.09111	C10 H17 N3 O6 S	Glutathione	3.15E-05	0.102607161	95.55682962	level1	BMDB	C00051	HMDB0000125	Organic acids and derivatives	Amino acids, peptides, and analogues	Carboxylic acids and derivatives	Amino acids, peptides, and analogues	Amino acid metabolism	Cysteine and methionine metabolism	map00270 Cysteine and methionine metabolism; map00480 Glutathione metabolism; map01100 Metabolic pathways; map01240 Biosynthesis of cofactors; map02010 ABC transporters; map04216 Ferroptosis; map04918 Thyroid hormone synthesis; map04976 Bile secretion; map05208 Chemical carcinogenesis - reactive oxygen species; map05415 Diabetic cardiomyopathy	4.679094427	25.61815064	0.59595298	1.82110927	3.533527825	0.203396418	-1.026967041	0.490740743	0.780827439	1.352314161	2.553213465	0.282019992	1.680715978	3.205870119	0.178817106	4077.245033	3923.279628	974840.26	5112.911841	13386.88325	4372.891324	4637.328993	492911.2991	4621.235937	10374.63534	5101.748073	4915.592461	3008258.7	4157.337482	2461734.458
B100388	POS	0.828	204.12341	C9 H17 N O4	L-Acetylcarnitine	3.80E-04	1.86910855	83.5510281	level1	BMDB	C02571	HMDB0000201	Lipids and lipid-like molecules	Fatty acid esters	Fatty Acyls	Fatty acyls[FA]			map04931 Insulin resistance	1.16379659	2.240462516	0.48561843	1.269178698	2.410243154	0.195677403	-1.503109968	0.352792069	0.292131199	0.787413915	1.725977808	0.433246362	-0.216447588	0.860682125	0.709531055	4758421.633	2097638.168	1.16E+07	1.08E+07	2735352.007	5533159.009	6175967.084	3.15E+07	5201758.619	3115606.706	4220000.417	5095631.042	8.00E+07	6069752.246	9804107.422
B100394	POS	3.116	158.08142	C7 H11 N O3	N-Acetylproline	2.48E-04	1.58162647	90.58434208	level1	BMDB	C09263	HMDB0094701	Organic acids and derivatives	Amino acids, peptides, and analogues	Carboxylic acids and derivatives	Amino acids, peptides, and analogues	Biosynthesis of other secondary metabolites	Biosynthesis of various secondary metabolites - part 1	map00999 Biosynthesis of various plant secondary metabolites; map01061 Biosynthesis of phenylpropanoids; map01110 Biosynthesis of secondary metabolites	1.141109685	2.205506	0.413574202	0.895808942	1.860652891	0.076169966	1.18276948	2.270121446	0.471350267	0.071909633	1.051107068	0.772811777	1.182867601	2.270275847	0.29050716	6314825.279	2836653.211	6301432.795	9859219.681	1.28E+07	6780096.972	1.11E+07	4655319.054	5231404.39	9672599.225	3349811.057	6784848.595	3600652.21	1.66E+07	9139325.423
B100396	POS	9.082	303.23177	C20 H30 O2	Eicosapentaenoic acid	-8.92E-05	-0.295167716	94.49903541	level1	BMDB	C06428	HMDB0001999	Lipids and lipid-like molecules	Fatty acids and conjugates	Fatty Acyls	Fatty acyls[FA]	Lipid metabolism	Biosynthesis of unsaturated fatty acids	map01040 Biosynthesis of unsaturated fatty acids	-0.576624735	0.670530687	0.983429967	0.442324297	1.358791687	0.974086546	1.149719357	2.218707304	0.782868622	-0.420164974	0.74733916	0.872228308	-0.756166625	0.592067421	0.408922649	266015.8088	337037.0143	336486.2828	2738103.567	623420.954	176292.4148	359385.4569	422802.6926	129525.9465	767079.4335	2702208.581	848472.2634	558425.2647	637397.1386	286947.2225
B100397	NEG	4.032	201.11326	C10 H18 O4	Sebacic acid	2.78E-05	0.137469321	94.37942869	level1	BMDB	C08277	HMDB0000792	Lipids and lipid-like molecules	Fatty acids and conjugates	Fatty Acyls	Fatty acyls[FA]				-0.290653542	0.817531632	0.836327201	-0.503242713	0.705519218	0.682715828	0.83452249	1.783266707	0.203359534	-1.473360073	0.36014254	0.262546719	-0.957561459	0.514926542	0.250778263	3657698.601	4740802.591	675238.2879	2.98E+07	3840257.737	1.93E+07	2.84E+07	657107.1944	6645363.062	2470116.083	6380287.856	1.96E+07	351907.203	4.71E+07	1602240.086
B200004	POS	0.784	113.03479	C4 H4 N2 O2	Uracil	2.38E-04	2.126698248	91.79798687	level1	BMDB	C00106	HMDB0000300	Organoheterocyclic compounds	Pyrimidines and pyrimidine derivatives	Diazines	Pyrimidines and pyrimidine derivatives	Nucleotide metabolism	Pyrimidine metabolism	map00240 Pyrimidine metabolism; map00410 beta-Alanine metabolism; map00770 Pantothenate and CoA biosynthesis; map01100 Metabolic pathways; map01232 Nucleotide metabolism	-0.095378285	0.936026783	0.6947265	0.917688453	1.889086094	0.086599312	0.104609268	1.075203148	0.968502827	1.041912038	2.058954628	0.159753452	0.115468683	1.083326925	0.860449623	5.94E+07	4.93E+07	3.46E+07	9.29E+07	2789440.583	9.60E+07	7.92E+07	2.51E+07	6.16E+07	4043839.596	9.19E+07	9.53E+07	5.58E+07	4.19E+07	5610036.755
B200005	NEG	0.656	145.06191	C5 H10 N2 O3	D-Glutamine	3.84E-05	0.262651776	89.88418986	level1	BMDB	C00819	HMDB0003423	Organic acids and derivatives	Amino acids, peptides, and analogues	Carboxylic acids and derivatives	Amino acids, peptides, and analogues	Global and overview maps	Metabolic pathways	map00470 D-Amino acid metabolism; map01100 Metabolic pathways	-0.714301246	0.609500265	0.463943625	-0.713337443	0.609907582	0.51998937	-0.65493174	0.63510554	0.361921429	-0.327408826	0.796966603	0.82001749	0.163634209	1.120105179	0.713472573	1045868.625	2181244.114	1.79E+07	1144740.42	784977.1064	560429.2805	612409.1231	1.11E+07	262836.1161	1468881.242	386529.0961	327969.0991	2.98E+07	473214.1102	2140719.324
B200008	NEG	3.618	163.04013	C9 H8 O3	Phenylpyruvic acid	4.90E-05	0.29876643	84.29541402	level1	BMDB	C00166	HMDB0000205	Benzenoids	Phenylpyruvic acid derivatives	Benzene and substituted derivatives	Benzene and derivatives	Amino acid metabolism	Phenylalanine metabolism	map00360 Phenylalanine metabolism; map00400 Phenylalanine, tyrosine and tryptophan biosynthesis; map00470 D-Amino acid metabolism; map00960 Tropane, piperidine and pyridine alkaloid biosynthesis; map01060 Biosynthesis of plant secondary metabolites; map01100 Metabolic pathways; map01110 Biosynthesis of secondary metabolites; map01210 2-Oxocarboxylic acid metabolism; map01230 Biosynthesis of amino…	-0.534192055	0.690545291	0.535596011	0.124460422	1.090099952	0.771661113	1.206460107	2.307707071	0.032802747	-0.180314772	0.882510426	0.875055194	0.46605125	1.381323517	0.303453439	1652373.406	2542567.086	576765.1285	4940585.515	404460.2227	2773507.243	4506036.701	617340.2682	1952607.374	444515.8741	962070.0657	2009070.557	400158.4998	1492042.9	292011.5247
B200012	NEG	2.931	181.99182	C7 H5 N O3 S	Saccharin	8.78E-05	0.479638276	91.44082912	level1	BMDB	C12283	HMDB0029723	Organoheterocyclic compounds		Benzothiazoles	Benzothiazoles			map04742 Taste transduction	-0.382362349	0.767180338	0.716799403	-1.281274882	0.411431774	0.089657411	0.185808832	1.137454496	0.76670152	-1.430125844	0.371098521	0.229294605	0.500505359	1.414709031	0.670447249	4766828.502	5591007.626	1581899.928	1.49E+07	1898583.499	1.40E+07	2.02E+07	1567223.095	5459660.329	1108072.095	4717054.645	1.10E+07	513291.9403	1.81E+07	904890.2437
B200014	NEG	4.254	187.00708	C7 H8 O4 S	p-Cresol sulfate	3.09E-05	0.164576898	87.83111886	level1	BMDB		HMDB0011635	Organic acids and derivatives	Arylsulfates	Organic sulfuric acids and derivatives	Organic acids				-1.506554192	0.351950833	0.231181569	-0.691280132	0.619304085	0.273021579	-2.323300822	0.19980979	0.048674038	-1.013882542	0.495211752	0.66650426	-2.105519778	0.232367503	0.020006335	2118977.191	5822468.464	4873848.306	2023373.268	1.27E+07	785838.5864	2144512.319	4696557.438	2237993.138	9117888.233	2541911.034	1874141.841	1956794.689	720918.7272	5240244.816
B200017	POS	1.067	98.98431	H3 O4 P	Phosphate	1.43E-04	1.457354731	79.71743034	level1	BMDB	C00009	HMDB0001429	Homogeneous non-metal compounds	Non-metal phosphates	Non-metal oxoanionic compounds	Non-metal phosphates	Energy metabolism	Oxidative phosphorylation	map00190 Oxidative phosphorylation; map00195 Photosynthesis; map02010 ABC transporters; map02020 Two-component system; map02024 Quorum sensing; map04111 Cell cycle - yeast; map04928 Parathyroid hormone synthesis, secretion and action; map04978 Mineral absorption; map05012 Parkinson disease; map05022 Pathways of neurodegeneration - multiple diseases	3.05378355	8.303868228	0.334020464	1.280614682	2.429424641	0.589283762	-0.234729003	0.84984462	0.820960084	1.865595411	3.644183005	0.260175946	1.702989299	3.255748591	0.037073076	1.43E+07	1.11E+07	1.32E+07	1.17E+07	2.16E+07	1.53E+07	7427905.254	2.30E+07	1.92E+07	4.05E+07	1.02E+07	1.52E+07	2.31E+08	2.15E+07	3.03E+08
B200018	POS	5.052	206.08144	C11 H11 N O3	Indolelactic acid	2.68E-04	1.305952294	95.19749923	level1	BMDB	C02043	HMDB0000671	Organoheterocyclic compounds	Indolyl carboxylic acids and derivatives	Indoles and derivatives	Indole and derivatives				4.046135585	16.51992904	0.533795822	-0.397668788	0.759083876	0.851037297	3.862916797	14.5496929	0.068207345	-0.31310189	0.804909289	0.955516873	1.642486858	3.122035317	0.22138043	598040.3074	780535.4156	1550660.886	135476.0882	8534102.694	136212.687	73336.70425	750945.3659	110329.269	2364468.495	99839.4702	637609.1059	191284.8949	1237649.262	249389.3153
B200020	POS	4.242	148.03956	C8 H5 N O2	1H-Indole-2,3-dione	2.56E-04	1.737952811	93.43409498	level1	BMDB	C11129	HMDB0061933	Organoheterocyclic compounds	Indolines	Indoles and derivatives	Indole and derivatives				-0.984886157	0.505265592	0.360341614	-0.549325154	0.683339698	0.130409425	-0.117305726	0.921907733	0.85584022	-0.56384	0.676499137	0.186944674	-1.357781064	0.390181948	0.044403539	1.12E+07	1.27E+07	1568590.166	8892788.362	1.06E+07	4734765.899	7928384.667	2652991.285	9534376.755	5417368.314	1.19E+07	8161492.994	1717684.792	9255385.989	5293070.195
B200021	NEG	9.206	199.17035	C12 H24 O2	Dodecanoic acid	-4.17E-06	-0.020826035	84.02265437	level1	BMDB	C02679	HMDB0000638	Lipids and lipid-like molecules	Fatty acids and conjugates	Fatty Acyls	Fatty acyls[FA]	Lipid metabolism	Fatty acid biosynthesis	map00061 Fatty acid biosynthesis; map00333 Prodigiosin biosynthesis; map01100 Metabolic pathways; map01110 Biosynthesis of secondary metabolites	-0.209879067	0.864609704	0.675564992	-0.13679715	0.909536128	0.996080398	-0.575756088	0.670934535	0.397980317	-0.662680686	0.631703431	0.126044337	-1.433292264	0.370284929	0.017851074	678965.2256	394523.2336	349244.1586	2288913.225	384796.7031	1212485.892	1610532.746	402334.5701	1034829.247	874129.1129	908809.7081	793340.8331	506002.7384	2168032.398	384884.8064
B200022	NEG	0.629	135.02997	C4 H8 O5	Threonic acid	5.47E-05	0.402336903	91.85735747	level1	BMDB	C01620	HMDB0000943	Organic oxygen compounds	Carbohydrates and carbohydrate conjugates	Organooxygen compounds	Carbohydrates	Carbohydrate metabolism	Ascorbate and aldarate metabolism	map00053 Ascorbate and aldarate metabolism; map01100 Metabolic pathways	1.139258722	2.202678172	0.535768726	1.897229664	3.724972214	0.032108234	-1.068707279	0.476745994	0.283377684	1.140610441	2.204742917	0.355422143	0.026073201	1.018236863	0.897281233	2619184.215	3076418.117	1.88E+07	2902028.774	2.65E+07	1912316.4	933292.6923	2.45E+07	2931586.276	2.78E+07	3019817.457	1472777.549	1.32E+07	1706954.865	3.48E+07
B200027	POS	1.322	153.04098	C5 H4 N4 O2	Oxypurinol	2.80E-04	1.840570168	99.36813188	level1	BMDB	C07599	HMDB0000786	Organoheterocyclic compounds	Purines and purine derivatives	Imidazopyrimidines	Purines and derivatives				0.328991178	1.2561347	0.815187454	1.035828136	2.050290216	0.080670723	0.199079021	1.14796529	0.977140934	1.278400713	2.42569929	0.050304535	2.797157658	6.950697014	0.185493884	2.45E+08	2.41E+08	3.77E+08	4.74E+08	4653365.691	4.72E+08	4.12E+08	1.65E+08	3.06E+08	6992712.951	5.10E+08	4.14E+08	4.84E+08	2.11E+08	3628636.373
B200041	POS	2.779	167.05653	C6 H6 N4 O2	1-Methylxanthine	1.74E-04	1.047935615	64.68042072	level1	BMDB	C16358	HMDB0010738	Organoheterocyclic compounds	Purines and purine derivatives	Imidazopyrimidines	Purines and derivatives	Biosynthesis of other secondary metabolites	Caffeine metabolism	map00232 Caffeine metabolism; map01100 Metabolic pathways; map01110 Biosynthesis of secondary metabolites; map01120 Microbial metabolism in diverse environments	-0.895390411	0.537601694	0.867945564	1.33331031	2.519801887	0.321444006	0.6743047	1.595827486	0.636022245	1.931624492	3.814845137	0.122613999	-1.802534995	0.28667043	0.281627817	2533415.429	2100158.088	459718.7223	428861.1299	1548843.933	258733.1938	416199.04	546527.4195	1942643.179	816440.7146	1051214.334	372793.5454	693370.425	68209.54935	615340.3436
B200042	NEG	3.113	165.05575	C9 H10 O3	Phenyllactic acid	3.04E-05	0.183089282	90.77027513	level1	BMDB	C01479	HMDB0000779	Phenylpropanoids and polyketides		Phenylpropanoic acids	Phenylpropanoic acids	Biosynthesis of other secondary metabolites	Tropane, piperidine and pyridine alkaloid biosynthesis	map00960 Tropane, piperidine and pyridine alkaloid biosynthesis; map01110 Biosynthesis of secondary metabolites	2.719075423	6.584506985	0.362620658	-0.297699264	0.813548768	0.946849643	4.020895542	16.23342532	0.05829279	0.158552276	1.116166519	0.912584533	2.367292125	5.159717665	0.103293274	2.08E+07	1.97E+07	1.29E+07	4354844.963	4.35E+07	3367316.886	3201384.451	3327026.162	8138899.527	1.89E+07	3342169.991	4221691.691	536333.0183	1.16E+07	2543247.417
B200043	POS	5.397	169.04982	C8 H8 O4	Vanillic acid	2.84E-04	1.687644249	93.83110592	level1	BMDB	C06672	HMDB0000484	Benzenoids	Benzoic acids and derivatives	Benzene and substituted derivatives	Benzene and derivatives	Xenobiotics biodegradation and metabolism	Aminobenzoate degradation	map00627 Aminobenzoate degradation; map01120 Microbial metabolism in diverse environments	-0.222193648	0.857260962	0.724123359	0.548029708	1.462087555	0.210677842	0.246987014	1.186726116	0.564605301	0.241476445	1.1822019	0.388643047	0.410071338	1.328751516	0.409295068	1.90E+07	8865082.66	6913979.538	2.35E+07	2418397.951	2.49E+07	2.04E+07	8732541.031	4.11E+07	5675576.412	2.29E+07	2.82E+07	5769570.989	1.97E+07	1523069.277
B200045	NEG	3.729	172.09798	C8 H15 N O3	Hexanoylglycine	6.82E-05	0.394261533	89.43600327	level1	BMDB		HMDB0000701	Organic acids and derivatives	Amino acids, peptides, and analogues	Carboxylic acids and derivatives	Amino acids, peptides, and analogues				-0.476739446	0.718599857	0.997101484	-0.896440855	0.537210402	0.755825826	-1.949804847	0.258851243	0.050035581	0.059372114	1.04201216	0.737481564	-1.552837284	0.340839091	0.024769228	1219921.52	1681828.997	1489082.735	218801.614	1086928.618	219849.7013	199846.8338	747461.9896	460141.9685	984583.1308	85631.90004	201196.3146	493048.674	207302.3437	773614.5017
B200053	POS	3.704	192.06586	C10 H9 N O3	xi-2,3-Dihydro-2-oxo-1H-indole-3-acetic acid	3.37E-04	1.76508267	82.27380418	level1	BMDB		HMDB0035514	Organoheterocyclic compounds	Indolyl carboxylic acids and derivatives	Indoles and derivatives	Indole and derivatives				0.606909786	1.522993502	0.545991763	2.216875571	4.648855459	0.007001306	0.901540669	1.868059839	0.513897838	2.825513563	7.088663088	0.078955323	-2.839644636	0.139695298	0.089169134	184603.8444	141234.3363	18423.28308	127454.921	682853.8843	50721.32324	85054.98273	13830.26673	347766.2708	403096.644	375998.1901	123367.2511	35262.91171	96022.26852	215676.5226
B200061	NEG	1.366	115.04009	C5 H8 O3	Levulinic acid	2.47E-05	0.212866182	66.26794129	level1	BMDB		HMDB0000720	Organic acids and derivatives	Gamma-keto acids and derivatives	Keto acids and derivatives	Organic acids				-0.557155535	0.679640846	0.513508491	0.371045294	1.293289535	0.6442361	-0.042331129	0.971084585	0.9461828	0.075096878	1.053431772	0.925390667	0.451363958	1.367332354	0.209927948	4944763.139	6214802.176	1181084.008	1.21E+07	520754.7822	9351690.25	1.04E+07	774077.2065	5174953.742	384565.822	2787762.472	5949912.693	1930937.636	5112810.729	939205.0532
B200069	POS	2.265	144.06579	C6 H9 N O3	6-Oxopiperidine-2-carboxylic acid	2.74E-04	1.912881937	87.48126261	level1	BMDB		HMDB0061705	Organic acids and derivatives	Amino acids, peptides, and analogues	Carboxylic acids and derivatives	Amino acids, peptides, and analogues				-0.60790228	0.656150069	0.491725497	-0.909651586	0.532313631	0.24586104	-0.149222974	0.901736001	0.739192374	-1.560547759	0.339022338	0.108790866	0.422274285	1.340038346	0.418813286	1332177.032	1678548.691	1774903.037	7073832.826	1956660.848	5516803.644	8565759.056	1167043.236	2958481.531	1928657.671	3911312.773	6553209.685	1869607.652	1.24E+07	1539636.557
B200079	POS	0.723	114.0553	C5 H7 N O2	1-Pyrroline-5-carboxylic acid	3.30E-04	2.91934412	85.58770652	level1	BMDB	C03912	HMDB0001301	Organic acids and derivatives	Amino acids, peptides, and analogues	Carboxylic acids and derivatives	Amino acids, peptides, and analogues	Amino acid metabolism	Alanine, aspartate and glutamate metabolism	map00250 Alanine, aspartate and glutamate metabolism; map00330 Arginine and proline metabolism; map00332 Carbapenem biosynthesis; map01100 Metabolic pathways; map01110 Biosynthesis of secondary metabolites; map01230 Biosynthesis of amino acids	0.073524815	1.052284503	0.940361264	-0.028450277	0.980472943	0.825185	1.644122635	3.125577197	0.607810659	-1.236061794	0.424529939	0.120831204	0.609282946	1.52550081	0.465591839	3894915.896	3218873.007	3387071.445	7103288.52	3179256.703	6050335.705	5614206.068	2636245.18	3263181.696	1638016.77	995463.6946	3495524.477	2283132.34	7760576.775	1475699.051
B200080	POS	0.745	145.13385	C7 H16 N2 O	N-Acetylcadaverine	3.05E-04	2.11551859	89.33179524	level1	BMDB		HMDB0002284	Organic acids and derivatives	Carboxylic acid derivatives	Carboxylic acids and derivatives	Organic acids				-0.178974732	0.883330522	0.864136461	-1.398298306	0.379376361	0.957503938	2.954875314	7.753648391	0.225849168	0.918367286	1.889975177	0.39783459	-0.910734031	0.531914389	0.318547264	1.07E+08	1.27E+08	6668931.933	4591597.474	1.67E+07	7346888.352	2454446.413	4059261.22	1.51E+07	1.42E+07	2.60E+07	3733574.351	1300737.191	974273.8825	5101991.458
B200081	POS	0.77	203.05296	C8 H18 N4 O2	Asymmetric dimethylarginine	-0.097291047	-481.2981828	60.97541814	level1	BMDB	C03626	HMDB0001539	Organic acids and derivatives	Amino acids, peptides, and analogues	Carboxylic acids and derivatives	Amino acids, peptides, and analogues				-0.53245437	0.691377534	0.658141594	-0.991153464	0.503075395	0.470028988	0.38810805	1.30867608	0.879166122	0.153642355	1.112374328	0.967975357	2.180314868	4.532524656	0.625403335	4.94E+07	4.74E+07	6.60E+07	7236852.249	4840179.766	6535820.876	3118374.6	1.34E+08	4.59E+07	7456452.205	3.66E+07	1.42E+07	3.39E+07	5139284.718	286017.7086
B200087	POS	9.43	199.16948	C12 H22 O2	5Z-Dodecenoic acid	2.20E-04	1.108600994	90.20188133	level1	BMDB		HMDB0000529	Lipids and lipid-like molecules	Fatty acids and conjugates	Fatty Acyls	Fatty acyls[FA]				0.22890004	1.171941081	0.964617361	-0.028796501	0.980237673	0.888791972	0.776787993	1.713312116	0.591144967	-0.076744253	0.948195037	0.928738978	-1.562013206	0.338678144	0.025746243	6096729.698	2771202.422	5173403.254	1.29E+07	7715139.716	1.23E+07	1.19E+07	5570609.88	6410828.948	2.58E+07	8512221.649	5872134.762	2829217.774	5113816.284	7706877.64
B200088	POS	1.774	89.11539	C4 H8 O2	Butyric acid	0.055687696	632.4379223	84.10425387	level1	BMDB	C00246	HMDB0000039	Lipids and lipid-like molecules	Fatty acids and conjugates	Fatty Acyls	Fatty acyls[FA]	Carbohydrate metabolism	Butanoate metabolism	map00650 Butanoate metabolism; map01100 Metabolic pathways; map04973 Carbohydrate digestion and absorption; map04974 Protein digestion and absorption	0.182801668	1.135086047	0.564942527	0.582094113	1.49702064	0.078367586	0.391400425	1.311666021	0.292131199	0.384904372	1.305773232	0.154192348	-0.148616398	0.902115213	0.717768633	3.81E+08	2.57E+08	2.02E+08	5.78E+08	5.32E+08	4.69E+08	5.06E+08	2.52E+08	5.72E+08	4.83E+08	4.98E+08	5.03E+08	2.54E+08	5.40E+08	6.25E+08
B200091	POS	0.683	115.0868	C5 H10 N2 O	3-Amino-2-piperidone	2.25E-04	1.96955395	88.80102071	level1	BMDB		HMDB0000323	Organic acids and derivatives	Amino acids, peptides, and analogues	Carboxylic acids and derivatives	Amino acids, peptides, and analogues				0.160982922	1.118048616	0.915599399	-0.331478498	0.794721622	0.322651113	3.352896695	10.21697845	0.058846281	0.397492465	1.317216479	0.213607967	0.984053075	1.9780146	0.432632527	6154846.019	7503690.237	2231543.768	5724212.433	2317688.732	7928395.512	6797282.562	1091524.871	3447326.435	2687359.676	4030377.164	5467101.229	1327318.734	4325920.202	1847385.618
B200094	POS	0.772	118.08645	C5 H11 N O2	L-Valine	1.98E-04	1.692431274	84.24507914	level1	BMDB	C00183	HMDB0000883	Organic acids and derivatives	Amino acids, peptides, and analogues	Carboxylic acids and derivatives	Amino acids	Amino acid metabolism	Valine, leucine and isoleucine degradation	map00280 Valine, leucine and isoleucine degradation; map00290 Valine, leucine and isoleucine biosynthesis; map00311 Penicillin and cephalosporin biosynthesis; map00460 Cyanoamino acid metabolism; map00770 Pantothenate and CoA biosynthesis; map00966 Glucosinolate biosynthesis; map00970 Aminoacyl-tRNA biosynthesis; map01060 Biosynthesis of plant secondary metabolites; map01063 Biosynthesis of alkal…	0.754086787	1.686563675	0.559367557	0.182908021	1.135169727	0.694698639	-0.00482671	0.99665997	0.986194474	1.434842523	2.703526548	0.172111137	1.187963668	2.278309378	0.351597393	8.70E+08	1.41E+09	1.93E+09	4.72E+08	8.76E+08	5.20E+08	4.31E+08	8.46E+08	4.35E+08	7.15E+08	3.94E+08	4.23E+08	3.32E+09	3.07E+08	2.12E+08
B200097	POS	6.024	190.08651	C11 H11 N O2	Indole-3-propionic acid	2.49E-04	1.317517742	93.62912917	level1	BMDB		HMDB0002302	Organoheterocyclic compounds	Indolyl carboxylic acids and derivatives	Indoles and derivatives	Indole and derivatives				0.617898265	1.534637874	0.855116923	-0.650750074	0.636949071	0.298151074	-0.175784765	0.88528583	0.892890847	-0.348524579	0.78538689	0.463757547	-4.915913969	0.0331255	0.029822705	5.10E+07	3.98E+07	199804.1515	1.88E+07	1.18E+07	4.18E+07	2.68E+07	96133.59472	4.84E+07	7403160.29	4.15E+07	2.99E+07	195032.6045	2.83E+07	6497592.838
B200100	POS	1.873	129.06602	C5 H8 N2 O2	Dihydrothymine	1.65E-04	1.28977389	88.96201619	level1	BMDB	C00906	HMDB0000079	Organoheterocyclic compounds	Pyrimidines and pyrimidine derivatives	Diazines	Pyrimidines and pyrimidine derivatives				1.680276929	3.204894639	0.442516709	1.297286769	2.457662429	0.230397422	0.697285744	1.621451357	0.577488584	1.441037283	2.715160125	0.181477486	-1.422856842	0.372973015	0.404097128	1470480.153	2331104.807	2764921.376	1718831.238	1792951.027	1312138.973	130414.8336	2930944.444	1020148.521	813270.3596	3187593.25	1297359.219	2380990.557	1498007.236	8124497.4
B200102	POS	1.025	130.08648	C6 H11 N O2	N-Methyl-L-proline	2.29E-04	1.772063711	90.74128828	level1	BMDB		HMDB0094696	Organic acids and derivatives	Amino acids, peptides, and analogues	Carboxylic acids and derivatives	Amino acids, peptides, and analogues				0.606307908	1.522358256	0.613162312	0.562976188	1.47731368	0.310325	-0.364791143	0.776581292	0.508484082	0.211920814	1.158229232	0.394605343	0.853758841	1.807203338	0.143544517	3.09E+07	3.44E+07	5.42E+07	2.99E+07	1.51E+07	2.83E+07	3.19E+07	5.63E+07	3.48E+07	1.36E+07	3.66E+07	2.66E+07	9.65E+07	3.09E+07	1.45E+07
B200107	POS	1.474	175.10808	C7 H14 N2 O3	Valylglycine	3.61E-04	2.074404984	82.88774429	level1	BMDB		HMDB0029127	Organic acids and derivatives	Amino acids, peptides, and analogues	Carboxylic acids and derivatives	Amino acids, peptides, and analogues				-0.879682213	0.543487134	0.664934664	-1.03544121	0.487866656	0.453460607	-0.165317813	0.891732057	0.848391596	-0.372246089	0.772578755	0.368211908	2.730329373	6.636071234	0.00201028	8766954.794	1.16E+07	1.79E+07	2590827.623	292666.5049	3132484.772	2050230.526	9619102.36	2375246.799	379645.221	1946267.051	1847183.015	4.40E+07	2278780.146	270461.773
B200112	POS	3.766	160.09705	C7 H13 N O3	N-Acetylvaline	2.29E-04	1.441886429	73.87761887	level1	BMDB		HMDB0011757	Organic acids and derivatives	Amino acids, peptides, and analogues	Carboxylic acids and derivatives	Amino acids, peptides, and analogues				1.57407059	2.977436191	0.307078744	0.110068207	1.079279261	0.637547634	0.400850029	1.320285588	0.658790692	0.467211768	1.382435115	0.218469818	-0.844130879	0.557046289	0.339267744	1247270.333	1681922.007	2770101.317	436328.7949	4008750.348	880175.7171	854328.0855	1301307.993	671618.6857	2712577.283	635117.1123	568621.9131	957430.298	1323851.976	1389641.022
B200114	POS	3.724	158.1179	C8 H15 N O2	(S)-Homostachydrine	3.45E-04	2.194840566	80.30635451	level1	BMDB	C08283	HMDB0033433	Organic acids and derivatives	Amino acids, peptides, and analogues	Carboxylic acids and derivatives	Amino acids, peptides, and analogues				-1.404502568	0.377748369	0.525675232	-0.881482223	0.542809463	0.232813558	-0.529782424	0.692659188	0.624161396	-2.694158443	0.154517437	0.498152475	-1.217532332	0.430017616	0.064198048	619018.2926	546593.1015	441632.1168	3.44E+07	1593812.369	5748090.628	2936152.312	422535.4583	762593.5594	698950.7494	649690.2499	1117792.501	397755.9297	1080564.937	620913.9727
B200122	NEG	0.727	139.05133	C6 H8 N2 O2	Imidazolepropionic acid	2.81E-05	0.200396486	89.04638483	level1	BMDB	C20522	HMDB0002271	Organoheterocyclic compounds	Imidazoles	Azoles	Imidazoles	Amino acid metabolism	Histidine metabolism	map00340 Histidine metabolism	0.606302323	1.522352363	0.982684467	-0.322311734	0.799787293	0.670615689	2.308159624	4.952509092	0.953227172	0.416584216	1.334763569	0.863671971	-4.505424935	0.044028303	0.006027213	1991885.772	1818089.624	226631.9464	475214.753	1195110.073	519348.6664	691738.3885	112081.1959	296965.0798	580733.6882	425958.7139	523991.8473	118889.3587	658471.4635	1530358.885
B200123	POS	1.159	137.04606	C5 H4 N4 O	Allopurinol	2.75E-04	2.018321369	97.33951505	level1	BMDB		HMDB0014581	Organoheterocyclic compounds	Pyrazolo[3,4-d]pyrimidines	Pyrazolopyrimidines	Pyrazolo[3,4-d]pyrimidines				-0.128789266	0.914598675	0.714177255	0.703948445	1.628956914	0.080813615	0.080521898	1.057400488	0.928092416	1.111083206	2.160077696	0.10390877	0.692145466	1.615684455	0.169466324	1.09E+09	9.16E+08	1.53E+09	1.08E+09	1.04E+08	1.11E+09	9.03E+08	1.02E+09	1.58E+09	1.41E+08	1.79E+09	1.48E+09	1.70E+09	5.36E+08	2.29E+08
B200126	NEG	9.478	421.29582	C24 H40 O3	Lithocholic acid	46.00534745	122257.8346	90.19733267	level1	BMDB	C03990	HMDB0000761	Lipids and lipid-like molecules	Bile acids, alcohols and derivatives	Steroids and steroid derivatives	Bile acids, alcohols and derivatives	Lipid metabolism	Secondary bile acid biosynthesis	map00121 Secondary bile acid biosynthesis; map04976 Bile secretion	0.146640231	1.106988497	0.96040173	-0.550641304	0.682716581	0.515178671	0.519292957	1.43325266	0.994176973	-0.850791302	0.554480526	0.316245337	-0.929770496	0.524941843	0.173988988	1.46E+08	1.27E+08	1.49E+07	2.49E+08	2.88E+07	4.41E+08	5.00E+08	1.58E+07	1.33E+08	4.50E+07	1.40E+08	1.65E+08	4304946.755	4.43E+08	1.94E+07
B200128	NEG	7.896	435.27511	C24 H38 O4	12-Ketodeoxycholic acid	3.73E-06	0.009563547	82.02584893	level1	BMDB		HMDB0000328	Lipids and lipid-like molecules	Bile acids, alcohols and derivatives	Steroids and steroid derivatives	Bile acids, alcohols and derivatives				-1.250845038	0.420202008	0.543237428	-0.925173604	0.526617145	0.563329857	0.568412564	1.482891007	0.793190825	-1.378455002	0.38463048	0.186526478	-2.390066006	0.190773673	0.028344822	1.10E+07	9259549.625	2210134.884	7.93E+07	1.01E+07	9.46E+07	1.41E+08	2196568.786	2.01E+07	8161773.976	2.62E+07	6.50E+07	928215.6804	1.67E+08	5733833.628
B200129	POS	8.378	391.28427	C24 H38 O4	Nutriacholic acid	-3.50E-05	-0.089733279	93.29746133	level1	BMDB		HMDB0000467	Lipids and lipid-like molecules	Bile acids, alcohols and derivatives	Steroids and steroid derivatives	Bile acids, alcohols and derivatives				-0.7606179	0.590243478	0.536278329	-1.631001695	0.322863958	0.081646986	0.484484203	1.39908557	0.681098709	-1.741026464	0.299156753	0.083726841	-0.233520123	0.85055703	0.460899087	1.80E+08	2.19E+08	3.34E+08	1.79E+08	4.52E+08	1.82E+08	2.92E+08	3.56E+08	7.69E+07	6.12E+08	8.96E+07	1.98E+08	1.56E+08	4.76E+08	4.24E+08
B200132	POS	8.083	415.28175	C24 H40 O4	Murocholic acid	21.98181546	56034.22577	83.6264323	level1	BMDB	C15515	HMDB0000811	Lipids and lipid-like molecules	Bile acids, alcohols and derivatives	Steroids and steroid derivatives	Bile acids, alcohols and derivatives	Lipid metabolism	Secondary bile acid biosynthesis	map00121 Secondary bile acid biosynthesis	-0.179534269	0.882987997	0.872873437	-1.228930999	0.426633454	0.062221249	0.464395378	1.379738995	0.95488389	-1.319734457	0.400608668	0.134212879	-0.215707142	0.861123973	0.403415808	1.74E+07	1.78E+07	1.83E+07	1.31E+07	3.82E+07	2.98E+07	3.97E+07	4.35E+07	1.30E+07	5.53E+07	1.48E+07	2.25E+07	8045864.661	3.00E+07	3.29E+07
B200133	POS	8.432	415.28176	C24 H40 O4	3b,12a-Dihydroxy-5b-cholanoic acid	21.98182555	56034.2515	84.94471986	level1	BMDB		HMDB0000438	Lipids and lipid-like molecules	Bile acids, alcohols and derivatives	Steroids and steroid derivatives	Bile acids, alcohols and derivatives				-0.233227158	0.850729768	0.92666391	-0.313386475	0.804750529	0.836217256	0.094009312	1.067332227	0.976130518	-0.884886255	0.541530216	0.225691473	-0.247621292	0.842284024	0.493347085	2.00E+08	1.57E+08	1.11E+08	1.54E+08	1.47E+08	3.63E+08	2313866.793	1.20E+08	2.14E+08	1.35E+08	2.50E+08	2.15E+08	1.01E+08	2.51E+08	2.07E+08
B200135	POS	8.266	415.28183	C24 H40 O4	Isoursodeoxycholic acid	21.98189131	56034.41914	76.2859806	level1	BMDB	C17662	HMDB0000686	Lipids and lipid-like molecules	Bile acids, alcohols and derivatives	Steroids and steroid derivatives	Bile acids, alcohols and derivatives	Lipid metabolism	Secondary bile acid biosynthesis	map00121 Secondary bile acid biosynthesis	-0.813754433	0.568899441	0.694636927	-1.37535223	0.385458586	0.288628549	1.259710441	2.394476773	0.492402035	-0.982670445	0.506042183	0.321266845	-0.163544429	0.892828862	0.575931369	2025257.86	2474154.346	315339.7703	1050863.111	531735.8248	1213149.033	277223.7021	810259.8422	424046.2481	1319353.098	353957.8178	315475.0804	129424.2713	1161132.154	462311.3964
B200136	POS	8.405	410.32648	C24 H40 O4	Isohyodeoxycholic acid	17.02654491	43402.65997	95.39001666	level1	BMDB		HMDB0000664	Lipids and lipid-like molecules	Bile acids, alcohols and derivatives	Steroids and steroid derivatives	Bile acids, alcohols and derivatives				-0.18760383	0.878062884	0.753894071	-0.408966002	0.753162982	0.430672625	1.703713263	3.25738278	0.934997059	-0.599232523	0.660105021	0.22936016	-3.074633202	0.11869794	0.011575904	2.25E+08	1.69E+08	8303830.195	2.94E+08	3.53E+07	5.12E+08	5.45E+08	4411353.602	2.86E+08	2.12E+07	3.65E+08	3.08E+08	8522631.354	4.09E+08	5.15E+07
B200139	POS	7.41	405.26331	C24 H36 O5	7,12-diketolithocholic acid	-2.08E-04	-0.513791874	62.26286975	level1	BMDB										-1.836382927	0.280022969	0.225046018	-2.713701373	0.152438437	0.129354768	-0.661296715	0.632309713	0.446027442	-4.493067503	0.044407049	0.11714213	-2.429355046	0.185648422	0.014276837	845210.4899	936434.4333	143357.8393	1131837.141	1331318.526	1189407.759	817093.5718	219418.3022	768205.4568	587672.1501	288072.0822	7513353.347	145149.4363	1428980.053	392741.623
B200141	POS	7.832	424.30555	C24 H38 O5	3-Oxocholic acid	17.02634956	41908.7526	86.74190458	level1	BMDB		HMDB0000502	Lipids and lipid-like molecules	Bile acids, alcohols and derivatives	Steroids and steroid derivatives	Bile acids, alcohols and derivatives				-1.175453178	0.442744663	0.356867979	-0.812439543	0.569418178	0.2484274	-1.788898859	0.289392842	0.292131199	-1.115628386	0.461490103	0.257203064	-1.606172129	0.328468715	0.140132626	1009494.208	971599.6432	1354414.688	553609.57	2172110.949	299210.3306	678610.215	4505694.297	373105.4947	7257533.49	414856.2167	370933.4356	1205432.162	794874.5667	1281377.292
B200142	NEG	8.127	453.28569	C24 H40 O5	Hyocholic acid	1.25E-04	0.306430299	88.75765852	level1	BMDB		HMDB0000760	Lipids and lipid-like molecules	Bile acids, alcohols and derivatives	Steroids and steroid derivatives	Bile acids, alcohols and derivatives				-0.075726134	0.94886442	0.805444721	-4.799202037	0.035916684	0.106551493	-0.146454229	0.903468227	0.822009566	-1.831601415	0.280952586	0.118955709	-0.595991316	0.661589702	0.269981008	3.61E+08	4.45E+08	1.06E+09	5711272.044	1.04E+09	1.00E+07	1.23E+07	7.91E+08	3.14E+07	9.96E+08	5.57E+07	2.16E+07	3.14E+08	7903510.001	7.17E+08
B200143	POS	7.941	426.32122	C24 H40 O5	alpha-Muricholic acid	17.02637153	41701.90964	94.47550194	level1	BMDB	C17647	HMDB0000506	Lipids and lipid-like molecules	Bile acids, alcohols and derivatives	Steroids and steroid derivatives	Bile acids, alcohols and derivatives	Lipid metabolism	Secondary bile acid biosynthesis	map00121 Secondary bile acid biosynthesis	-1.080585324	0.472836947	0.358772395	-0.703861426	0.613926808	0.252551718	0.008950594	1.006223364	0.77686575	-0.896154122	0.537317182	0.302803977	-1.112932837	0.462353163	0.114244262	6518067.568	6859639.684	4602035.699	4718005.171	1.64E+07	9876673.722	1.21E+07	9575784.516	5030608.302	1.93E+07	7772733.344	8940964.522	2828889.585	9932068.353	1.12E+07
B200144	POS	8.146	426.32142	C24 H40 O5	3a,6b,7b-Trihydroxy-5b-cholanoic acid	17.02660483	41702.48106	93.42459997	level1	BMDB	C17726	HMDB0000415	Lipids and lipid-like molecules	Bile acids, alcohols and derivatives	Steroids and steroid derivatives	Bile acids, alcohols and derivatives	Lipid metabolism	Secondary bile acid biosynthesis	map00121 Secondary bile acid biosynthesis	-0.957734943	0.514864626	0.732997642	-3.764335153	0.073590577	0.05829894	2.175931174	4.518773278	0.758562279	-2.070681388	0.238047043	0.097075871	-1.395139962	0.380207801	0.095711189	3.02E+07	2.76E+07	2226108.212	1165948.925	5781308.737	1650649.044	2666748.226	1525443.141	4707014.828	2391642.443	1.93E+07	3755159.239	696949.7844	1855656.036	1987031.358
B200145	NEG	7.644	453.28562	C24 H40 O5	3a,6a,7b-Trihydroxy-5b-cholanoic acid	-1.36E-04	-0.332332247	92.9490456	level1	BMDB	C17727	HMDB0000364	Lipids and lipid-like molecules	Bile acids, alcohols and derivatives	Steroids and steroid derivatives	Bile acids, alcohols and derivatives	Lipid metabolism	Secondary bile acid biosynthesis	map00121 Secondary bile acid biosynthesis	-0.978316556	0.507571667	0.498580115	-1.293974467	0.407825964	0.115284099	0.115918296	1.083664594	0.72910909	-1.371665095	0.386444973	0.143589751	-1.027641169	0.490511488	0.150251112	1.43E+07	1.82E+07	1.34E+07	5332485.466	2.14E+07	9352748.019	1.09E+07	1.77E+07	7371739.276	2.99E+07	1.18E+07	1.09E+07	4324700.919	1.11E+07	1.44E+07
B200146	NEG	7.221	407.28023	C24 H40 O5	Ursocholic acid	-8.66E-05	-0.212137764	84.38420234	level1	BMDB	C17644	HMDB0000917	Lipids and lipid-like molecules	Bile acids, alcohols and derivatives	Steroids and steroid derivatives	Bile acids, alcohols and derivatives	Lipid metabolism	Secondary bile acid biosynthesis	map00121 Secondary bile acid biosynthesis	-2.139889291	0.2268972	0.135308682	-1.964143734	0.256291274	0.021160648	-1.01635543	0.494363649	0.307155047	-2.402038862	0.189197003	0.03811532	-2.067912759	0.23850431	0.02534786	9495118.475	7397971.169	1600356.806	1.05E+07	3480873.182	6335782.678	8119082.565	987916.2952	3260236.79	2203833.033	9001054.226	9786813.645	559606.2948	1.47E+07	1933960.44
B200148	NEG	8.994	432.31198	C26 H43 N O4	Glycolithocholic acid	4.63E-05	0.106883895	86.63656681	level1	BMDB										-1.279010082	0.412078163	0.54126587	-2.298976693	0.203207183	0.2686143	-3.240897824	0.105777316	0.262187686	-1.266059937	0.415793775	0.180897736	1.393012396	2.626264816	0.468053987	310354.4257	357482.1724	1.50E+07	24779.06118	1192525.912	42228.12528	55993.88949	1.08E+07	116533.2748	2998474.365	33764.41588	18674.03646	437724.8308	24729.07573	1052809.225
B200150	POS	7.893	450.32137	C26 H43 N O5	Glycohyodeoxycholic acid	-8.25E-05	-0.183662278	94.22452063	level1	BMDB		HMDB0304944	Lipids and lipid-like molecules	Bile acids, alcohols and derivatives	Steroids and steroid derivatives	Bile acids, alcohols and derivatives				-1.955478983	0.257835178	0.260833974	-2.055184907	0.240617769	0.111028037	-1.810207231	0.285149967	0.246178136	-1.453949277	0.365020836	0.262245896	2.907717485	7.504299904	0.875791512	1.32E+07	1.22E+07	8.99E+07	863851.295	1.06E+07	931631.3373	1595803.086	4.22E+07	6107909.537	7630692.088	4623445.922	2647354.106	4.26E+07	1110091.885	3624238.44
B200151	NEG	7.742	448.30681	C26 H43 N O5	Glycoursodeoxycholic acid	2.64E-05	0.058757706	93.25803538	level1	BMDB		HMDB0000708	Lipids and lipid-like molecules	Bile acids, alcohols and derivatives	Steroids and steroid derivatives	Bile acids, alcohols and derivatives				-1.126634848	0.457982746	0.473833797	-1.940106433	0.260597214	0.116152686	-1.896686138	0.268559537	0.237551178	-1.557828084	0.339662044	0.219063267	3.179220228	9.058173844	0.86997948	2.02E+07	1.70E+07	1.52E+08	2026018.717	1.32E+07	1662013.766	2781217.371	5.23E+07	1.01E+07	1.21E+07	7211580.159	3991532.319	5.35E+07	2117857.791	5560014.449
B200152	POS	7.931	466.3167	C26 H43 N O6	Glycohyocholic acid	3.62E-04	0.777941362	96.13704834	level1	BMDB		HMDB0240607	Lipids and lipid-like molecules	Bile acids, alcohols and derivatives	Steroids and steroid derivatives	Bile acids, alcohols and derivatives				-2.047668274	0.241874691	0.157986961	-2.010202002	0.248238364	0.071048989	-1.505978881	0.352091211	0.312636072	-1.483894058	0.3575225	0.050125319	4.431421237	21.57698282	0.995720903	75332.23578	80568.74754	1448581.052	10099.21492	120800.276	7287.059515	12068.43299	123636.6687	15118.50722	161814.8536	50596.38477	26032.05622	2648353.258	11794.8812	26439.82027
B200154	NEG	8.12	498.28904	C26 H45 N O6 S	Tauroursodeoxycholic acid	-4.39E-04	-0.879198469	91.43052827	level1	BMDB		HMDB0000874	Lipids and lipid-like molecules	Bile acids, alcohols and derivatives	Steroids and steroid derivatives	Bile acids, alcohols and derivatives				0.297676338	1.229163079	0.924586933	-0.881254737	0.54289506	0.217683223	1.035153739	2.049332019	0.879905329	-1.238618436	0.423778284	0.099595105	2.828870297	7.10517556	0.882206182	16776.45203	18854.32531	432471.0039	14403.23174	196096.017	13714.24547	16886.76711	890387.3561	9706.678645	189375.1678	6235.137735	20228.52135	198417.0714	33214.82486	135261.1012
B200155	NEG	8.45	498.28924	C26 H45 N O6 S	Taurochenodeoxycholic acid	-2.19E-04	-0.438571873	96.47419671	level1	BMDB	C05465	HMDB0000951	Lipids and lipid-like molecules	Bile acids, alcohols and derivatives	Steroids and steroid derivatives	Bile acids, alcohols and derivatives	Lipid metabolism	Primary bile acid biosynthesis	map00120 Primary bile acid biosynthesis; map00121 Secondary bile acid biosynthesis; map04976 Bile secretion; map04979 Cholesterol metabolism	-0.340952181	0.789520055	0.572585266	0.509458217	1.423515515	0.682450942	0.619299173	1.536128785	0.649761864	-0.08876426	0.940327842	0.578285222	4.54249834	23.30388109	0.66337332	184753.4489	73757.27251	5845831.366	62487.94888	919471.4241	81193.0812	107868.5356	1.43E+07	198227.1418	339820.4002	141335.0595	112159.7144	7641530.009	56101.37159	121326.0834
B200160	NEG	7.57	514.28385	C26 H45 N O7 S	Tauro-b-muricholic acid	-4.45E-04	-0.864234357	90.94189794	level1	BMDB		HMDB0000932	Lipids and lipid-like molecules	Bile acids, alcohols and derivatives	Steroids and steroid derivatives	Bile acids, alcohols and derivatives				-2.047480548	0.241906167	0.03292821	-1.954976849	0.257924934	0.063943916	-0.600937465	0.659325386	0.471329374	-2.159390034	0.223850891	0.105439093	3.850538034	14.42538615	0.959242531	166238.6978	91113.80819	8189687.231	35677.79522	500717.1579	39973.77766	47129.08759	1.16E+07	151417.62	218824.691	113535.1272	79740.79027	9516095.749	23455.32874	295481.9986
B200161	NEG	8.392	567.31792	C30 H48 O10	Chenodeoxycholic acid 24-Acyl-beta-D-glucuronide	4.49E-04	0.790673517	88.50870172	level1	BMDB										0.029094289	1.020371345	0.732998878	-0.105086796	0.929749005	0.781407355	-0.334705995	0.792945713	0.909690787	-0.296909362	0.813994323	0.392739786	1.320956649	2.498317179	0.808245771	5577.014069	3437.282206	414933.488	2032.230818	48089.81441	2045.836968	2151.913292	738734.5374	2792.859714	85358.31927	2655.974142	1658.240153	8984.030676	1554.333714	22583.77733
B200162	POS	8.83	586.3591	C30 H48 O10	(3a,5b,7a)-23-Carboxy-7-hydroxy-24-norcholan-3-yl-b-D-Glucopyranosiduronic acid	17.02707303	29960.1119	91.57515829	level1	BMDB		HMDB0002430	Lipids and lipid-like molecules	Steroidal glycosides	Steroids and steroid derivatives	Steroids and derivatives				0.343786305	1.269082893	0.421611135	0.23885678	1.18005719	0.329203591	0.689155307	1.612339223	0.736079584	0.08839671	1.063187988	0.700777777	-0.186361978	0.878819034	0.496382975	14033.2648	10214.12935	697502.1469	21707.92287	441218.0774	15297.11516	19321.24931	887019.7001	17021.3251	393614.5761	17341.80679	19549.06207	397563.7754	22490.59204	309877.3724
B200168	NEG	5.257	144.04553	C9 H7 N O	Indole-3-carboxaldehyde	4.70E-05	0.324346206	87.97521355	level1	BMDB	C08493	HMDB0029737	Organoheterocyclic compounds	Indoles	Indoles and derivatives	Indoles				-0.597499682	0.660898359	0.448597313	-0.971016773	0.510146399	0.197009601	1.118699372	2.171511167	0.087972523	-0.569238785	0.673972305	0.154816335	-1.183042497	0.440421714	0.132343694	3.11E+07	3.90E+07	5296147.101	4.14E+07	2.75E+07	5.47E+07	4.95E+07	4072768.627	2.62E+07	1.71E+07	2.17E+07	3.64E+07	4023618.128	2.41E+07	8706231.941
B200177	POS	9.89	303.22943	C18 H32 O2	Linoleic acid	-3.30E-05	-0.117699303	77.66012244	level1	BMDB	C01595	HMDB0000673	Lipids and lipid-like molecules	Lineolic acids and derivatives	Fatty Acyls	Fatty acyls[FA]	Lipid metabolism	Linoleic acid metabolism	map00591 Linoleic acid metabolism; map01040 Biosynthesis of unsaturated fatty acids; map01060 Biosynthesis of plant secondary metabolites; map01100 Metabolic pathways	0.10691756	1.076924836	0.867944298	0.943883848	1.923700025	0.200602175	0.482502206	1.397164805	0.387229405	0.759830235	1.69329136	0.121823385	0.064751623	1.045904859	0.663445204	2.23E+08	3.54E+07	9.11E+07	2.85E+08	5.15E+07	2.10E+08	1.89E+08	8.26E+07	3.40E+08	1.99E+08	3.02E+08	1.91E+08	1.11E+08	1.28E+08	6.79E+07
B200182	NEG	4.007	108.04554	C6 H7 N O	2-aminophenol	5.18E-05	0.475171391	88.60436825	level1	BMDB										2.017650771	4.049238924	0.233035982	0.268389406	1.204462441	0.504926922	0.100337196	1.072023993	0.964367155	1.185680899	2.274707271	0.25770411	-0.230210841	0.852510293	0.785580284	1218198.705	1237531.064	135908.6301	257552.0128	471407.0027	639189.3966	654627.1548	116977.0688	983195.1409	269441.7532	614985.8871	534983.5843	190082.9411	266398.7545	342731.2
B200183	POS	1.066	124.03953	C6 H5 N O2	Nicotinic acid	2.28E-04	1.849637459	96.33356428	level1	BMDB	C00253	HMDB0001488	Organoheterocyclic compounds	Pyridinecarboxylic acids and derivatives	Pyridines and derivatives	Pyridine and derivatives	Metabolism of cofactors and vitamins	Nicotinate and nicotinamide metabolism	map00760 Nicotinate and nicotinamide metabolism; map00960 Tropane, piperidine and pyridine alkaloid biosynthesis; map01060 Biosynthesis of plant secondary metabolites; map01064 Biosynthesis of alkaloids derived from ornithine, lysine and nicotinic acid; map01100 Metabolic pathways; map01110 Biosynthesis of secondary metabolites; map01120 Microbial metabolism in diverse environments; map01240 Bios…	-0.027094708	0.981394637	0.811150336	0.127454391	1.092364543	0.623700606	1.907257564	3.750953983	0.143975377	0.14150662	1.103056447	0.670761292	0.0512848	1.036187296	0.931417435	5.71E+08	5.05E+08	1.00E+08	1.04E+09	7.26E+07	1.02E+09	9.04E+08	4.68E+07	7.30E+08	9.07E+07	8.48E+08	9.75E+08	1.57E+07	7.60E+08	6.33E+07
B300003	POS	9.84	257.24743	C16 H32 O2	Palmitic acid	-3.60E-05	-0.140565548	80.70919714	level1	BMDB	C00249	HMDB0000220	Lipids and lipid-like molecules	Fatty acids and conjugates	Fatty Acyls	Fatty acyls[FA]	Lipid metabolism	Fatty acid biosynthesis	map00061 Fatty acid biosynthesis; map00062 Fatty acid elongation; map00071 Fatty acid degradation; map00073 Cutin, suberine and wax biosynthesis; map01040 Biosynthesis of unsaturated fatty acids; map01060 Biosynthesis of plant secondary metabolites; map01100 Metabolic pathways; map01212 Fatty acid metabolism	0.306006226	1.236280596	0.538658362	1.794643621	3.469297646	0.08625942	-0.381519495	0.767628672	0.915270971	1.635134271	3.106164576	0.301640902	-0.346925607	0.786257835	0.972347719	1791108.072	752919.8548	1.05E+07	5790300.046	734149.5137	2377234.355	4742900.214	465414.5988	1693067.007	4174348.975	2637241.454	2454147.662	1.82E+07	2638957.693	3925486.535
B300006	NEG	0.724	103.04009	C4 H8 O3	(R)-3-Hydroxyisobutyric acid	1.89E-05	0.181713838	89.23610769	level1	BMDB	C06001	HMDB0000336	Organic acids and derivatives	Beta hydroxy acids and derivatives	Hydroxy acids and derivatives	Organic acids	Amino acid metabolism	Valine, leucine and isoleucine degradation	map00280 Valine, leucine and isoleucine degradation; map01100 Metabolic pathways	0.336973666	1.263104206	0.571596978	0.427957945	1.345327991	0.056243581	0.81155259	1.755099218	0.613401336	0.788515419	1.727296103	0.141265481	-0.151257479	0.900465259	0.827173839	7204145.624	9961665.658	9091957.465	1.58E+07	1.82E+07	1.78E+07	1.03E+07	4826206.965	6269793.644	7805315.412	9661575.619	8290915.424	6766219.524	5603731.102	6562794.767
B300011	NEG	1	117.05576	C5 H10 O3	3-Hydroxyvaleric acid	3.88E-05	0.329048815	91.82473938	level1	BMDB		HMDB0000531	Lipids and lipid-like molecules	Fatty acids and conjugates	Fatty Acyls	Fatty acyls[FA]				1.952044739	3.869225305	0.338200314	1.321670609	2.49955385	0.072692191	2.845804096	7.189064741	0.207972553	1.327638698	2.509915331	0.16923889	-0.44299561	0.735605612	0.80292011	2131827.895	2718302.819	5934364.31	4236782.039	2.17E+07	2733583.309	2582482.612	1148419.789	1495756.298	7754611.843	2034682.889	1668112.664	741501.5137	2260051.518	1374651.485
B300012	NEG	2.272	131.0714	C6 H12 O3	5-Hydroxyhexanoic acid	3.11E-05	0.235178382	93.65759133	level1	BMDB		HMDB0000525	Lipids and lipid-like molecules	Fatty acids and conjugates	Fatty Acyls	Fatty acyls[FA]				4.687089167	25.76050851	0.376119507	1.132798345	2.192836649	0.124729818	3.685465388	12.86576545	0.132155978	1.64572642	3.129053704	0.226043943	3.061647902	8.349257484	0.112170408	1108017.819	3345335.849	3855142.736	2076513.281	2.03E+07	2075998.587	1342854.22	1097313.361	1750065.569	5023522.384	1045494.441	1380857.156	324379.6812	1256284.382	900971.4367
B300013	NEG	0.81	133.05066	C5 H10 O4	2,3-Dihydroxy-2-methylbutanoic acid	2.71E-05	0.202223709	78.30015504	level1	BMDB		HMDB0029576	Lipids and lipid-like molecules	Fatty acids and conjugates	Fatty Acyls	Fatty acyls[FA]				1.57047098	2.97001657	0.219374369	0.623768421	1.540894855	0.331821538	3.179577068	9.060414596	0.27382425	1.386875188	2.615116446	0.137399144	2.477553004	5.569520027	0.101714811	632495.3364	767624.9418	753628.8581	567449.7784	458905.4215	696999.734	574734.4712	684011.4258	500588.238	434735.3436	586123.1019	1179177.591	132374.7067	577411.9964	411505.3558
B300016	NEG	4.41	149.06082	C9 H10 O2	Hydrocinnamic acid	1.85E-05	0.123134092	95.26643983	level1	BMDB	C05629	HMDB0000764	Phenylpropanoids and polyketides		Phenylpropanoic acids	Phenylpropanoic acids	Amino acid metabolism	Phenylalanine metabolism	map00360 Phenylalanine metabolism; map01100 Metabolic pathways; map01120 Microbial metabolism in diverse environments; map01220 Degradation of aromatic compounds	1.085847481	2.122622006	0.995960389	-0.801911152	0.573588835	0.258844236	-0.147760708	0.902650433	0.852269749	-1.223210077	0.428328602	0.345907048	-2.005745634	0.249006337	0.084148292	1.28E+07	1.03E+07	98866.51417	1.82E+07	703325.126	2.22E+07	3.56E+07	36532.54227	1.83E+07	501142.1823	1.31E+07	2.54E+07	38447.76135	4.71E+07	336406.9613
B300017	NEG	0.699	149.04553	C5 H10 O5	Xylulose	-3.25E-05	-0.216885007	85.29141672	level1	BMDB	C00312	HMDB0000751	Organic oxygen compounds	Carbohydrates and carbohydrate conjugates	Organooxygen compounds	Carbohydrates	Carbohydrate metabolism	Pentose and glucuronate interconversions	map00040 Pentose and glucuronate interconversions; map01100 Metabolic pathways	0.34799686	1.272792165	0.976347073	0.161271773	1.11827249	0.665239223	0.283755319	1.217359537	0.930954893	0.286839687	1.219964939	0.629714885	0.906804564	1.874888193	0.588036092	1.37E+07	1.34E+07	1.16E+07	1.07E+07	2278198.729	1.36E+07	9047812.888	1.10E+07	1.99E+07	2721870.779	1.80E+07	1.46E+07	8845296.254	4975468.127	1968289.573
B300023	POS	4.923	167.07049	C9 H10 O3	Desaminotyrosine	2.21E-04	1.330137721	85.75512142	level1	BMDB	C01744	HMDB0002199	Phenylpropanoids and polyketides		Phenylpropanoic acids	Phenylpropanoic acids	Global and overview maps	Metabolic pathways	map00946 Degradation of flavonoids; map01100 Metabolic pathways	1.567833676	2.964592221	0.383829554	0.760300108	1.69384294	0.209111095	2.692196294	6.462965515	0.341633505	-0.717702538	0.608065003	0.949729998	-0.270498842	0.829032841	0.570399969	1023389.473	834172.4554	1129119.348	476188.0906	9365216.769	1440082.347	355745.766	1099324.699	1701096.032	6191256.432	757293.044	2488251.194	447879.6773	1284050.977	2168542.252
B300026	NEG	0.632	177.04043	C6 H10 O6	2-Keto-3-deoxy-D-gluconic acid	-4.54E-05	-0.255005146	89.13018197	level1	BMDB	C01216	HMDB0001353	Organic acids and derivatives	Medium-chain keto acids and derivatives	Keto acids and derivatives	Organic acids	Carbohydrate metabolism	Galactose metabolism	map00052 Galactose metabolism; map01100 Metabolic pathways; map01120 Microbial metabolism in diverse environments	1.35599535	2.559736578	0.419143785	1.875237662	3.668620472	0.014614387	0.052308486	1.036922799	0.9075822	1.303657812	2.46853964	0.030725252	1.380212268	2.603066679	0.592658512	2972789.516	2900599.519	6456763.958	3768042.613	1.27E+07	3605268.565	2272686.881	5744555.858	3170179.476	9695153.168	3335649.997	2632823.75	1631262.83	2105281.614	8827953.075
B300035	POS	4.349	199.06054	C9 H10 O5	Syringic acid	4.42E-04	2.233728561	90.73854932	level1	BMDB	C10833	HMDB0002085	Benzenoids	Benzoic acids and derivatives	Benzene and substituted derivatives	Benzene and derivatives	Xenobiotics biodegradation and metabolism	Aminobenzoate degradation	map00627 Aminobenzoate degradation; map01120 Microbial metabolism in diverse environments	0.886659312	1.848889895	0.938327147	-0.535893154	0.689731541	0.362301094	3.132370017	8.76874282	0.215651036	-1.129413822	0.457101411	0.181601837	-1.939233633	0.260754918	0.28345023	236853.8807	296230.5766	216068.7536	158418.1491	3631763.037	155382.8593	122568.1748	49234.7802	318546.4491	1629203.946	139358.4415	114163.0459	14828.72618	98724.25397	526072.2441
B300036	NEG	1.675	201.12448	C9 H18 N2 O3	Leucylalanine	1.52E-05	0.075279456	91.96616808	level1	BMDB		HMDB0028922	Organic acids and derivatives	Amino acids, peptides, and analogues	Carboxylic acids and derivatives	Amino acids, peptides, and analogues				1.076045682	2.108249601	0.514124841	-0.601538182	0.65905091	0.734971718	-1.22884074	0.426660146	0.414634767	-0.824697481	0.564600581	0.446898933	2.881282298	7.368047174	0.012210578	725619.9529	873733.2857	2324223.348	131682.6124	187729.3949	149671.3577	131492.2376	1.04E+07	236555.7475	362347.7499	205129.466	137355.2454	7683410.405	280276.8302	528707.2495
B300037	POS	1.23	205.1186	C8 H16 N2 O4	N6-Carboxymethyllysine	3.25E-04	1.592817979	84.83004098	level1	BMDB		HMDB0240347	Organic acids and derivatives	Amino acids, peptides, and analogues	Carboxylic acids and derivatives	Amino acids, peptides, and analogues				0.323124543	1.251037073	0.943741935	-1.201998565	0.434672712	0.523840017	-0.649222338	0.637623922	0.532662635	-0.930080694	0.524828986	0.370044514	2.44010273	5.426803722	0.034317565	2610041.851	4877238.672	7973381.279	754480.2618	472574.2924	834599.6447	493536.631	2.71E+07	852230.733	773912.8133	494156.3602	492965.1802	2.63E+07	1195952.493	731219.1613
B300038	NEG	2.384	206.04585	C7 H13 N O4 S	N-Acetylmethionine sulfoxide	-0.003399228	-16.41690884	97.72131044	level1	BMDB		HMDB0240343	Organic acids and derivatives	Amino acids, peptides, and analogues	Carboxylic acids and derivatives	Amino acids, peptides, and analogues				0.986975419	1.982025356	0.591463298	4.096688987	17.10906467	0.034426979	3.938450588	15.33175121	0.122392985	3.819996916	14.12321775	0.033981117	1.623408803	3.081021613	0.101389605	1.00E+08	9.84E+07	3697451.671	1791324.933	1.24E+07	2.31E+08	1468808.076	1687032.582	1.74E+08	9525855.396	1.57E+08	5656269.672	852859.9444	690107.8459	3507899.531
B300039	NEG	5.134	215.12879	C11 H20 O4	Undecanedioic acid	-9.13E-05	-0.422500887	90.05044084	level1	BMDB		HMDB0000888	Lipids and lipid-like molecules	Fatty acids and conjugates	Fatty Acyls	Fatty acyls[FA]				-0.139966703	0.907540101	0.99210588	-0.507017986	0.703675415	0.723290364	-0.050853439	0.96536509	0.837631423	-1.48970099	0.356086343	0.189714371	-0.595772079	0.661690247	0.238875508	1277024.704	1714170.805	856137.0566	1.16E+07	4530145.905	6564667.165	1.07E+07	896329.568	2730081.702	3167612.983	2291627.107	6841260.422	1155919.41	1.78E+07	3148339.613
B300040	NEG	8.252	215.16519	C12 H24 O3	2-hydroxylaurate	-8.24E-05	-0.381204322	62.57374025	level1	BMDB										-0.260505199	0.834795542	0.48739645	0.10173481	1.073063023	0.342906752	0.001256557	1.000871358	0.99959805	0.249305425	1.188634718	0.30693094	-0.631402167	0.645548697	0.149368864	1585766.253	1454836.401	767939.393	1740312.927	2900643.819	1924686.797	1691922.264	694788.4905	1790936.67	1686034.543	2810584.337	1899076.401	1316660.833	1654727.841	2803841.057
B300043	POS	4.739	227.0816	C13 H10 N2 O2	1-methyl-beta-carboline-3-carboxylic acid	9.97E-05	0.440785079	84.78247243	level1	BMDB										-2.080370931	0.236453609	0.059832363	-3.682144676	0.077904762	0.033838377	-2.048803	0.241684524	0.014004382	-4.943383239	0.032500749	0.024412598	-3.147479112	0.11285333	0.011593131	238290.6331	259697.8699	114982.7468	3374619.216	612838.282	1211223.45	3632636.017	72928.04579	255701.8333	552982.5824	441156.3587	2117375.802	55249.45262	5561010.442	337346.0866
B300044	NEG	2.911	235.10874	C12 H16 N2 O3	Phenylalanylalanine	-7.55E-05	-0.319708017	91.25231112	level1	BMDB		HMDB0028988	Organic acids and derivatives	Amino acids, peptides, and analogues	Carboxylic acids and derivatives	Amino acids, peptides, and analogues				0.595017131	1.510490522	0.881940374	-1.607688678	0.328123612	0.144882194	-0.858254486	0.551619558	0.571123555	-1.708413279	0.305996429	0.117367281	1.917903228	3.778734689	0.062189283	295505.9624	297211.5256	675192.4995	61859.95235	258790.9177	104302.2719	89085.39639	2865674.093	105475.0065	463952.9159	81171.12777	65291.90456	905917.0642	138038.0828	781986.0635
B300048	NEG	9.943	241.2172	C15 H30 O2	Pentadecanoic acid	-1.05E-04	-0.435427337	95.59031859	level1	BMDB	C16537	HMDB0000826	Lipids and lipid-like molecules	Fatty acids and conjugates	Fatty Acyls	Fatty acyls[FA]				-0.111035133	0.925923474	0.782741001	0.141795577	1.103277399	0.631651646	-1.506050949	0.352073623	0.081153827	-0.807022057	0.571560429	0.633284978	-0.823418134	0.565101477	0.211240883	1954918.753	1220757.355	197424.1232	2.20E+07	301233.4158	9463720.987	1.72E+07	112420.1643	1752563.083	370864.9115	3434826.715	8434413.201	179055.2615	2.71E+07	351910.801
B300049	POS	7.534	245.17475	C13 H24 O4	1,11-Undecanedicarboxylic acid	4.74E-05	0.194041425	81.17346708	level1	BMDB		HMDB0002327	Lipids and lipid-like molecules	Fatty acids and conjugates	Fatty Acyls	Fatty acyls[FA]				-0.392941479	0.761575261	0.972132596	-0.394777	0.760606936	0.975659176	1.605349524	3.042694575	0.484350027	-1.590896224	0.331965168	0.243336192	-2.369778104	0.19347538	0.159749538	1541626.35	1414640.486	296598.3545	3.12E+07	3043288.646	1.94E+07	3.01E+07	278074.228	2865773.625	1768653.686	1465096.121	1.29E+07	84837.13295	3.07E+07	644416.8494
B300050	NEG	8.501	243.19638	C14 H28 O3	2-Hydroxymyristic acid	-1.86E-04	-0.761561142	90.99418908	level1	BMDB	C13790	HMDB0002261	Lipids and lipid-like molecules	Fatty acids and conjugates	Fatty Acyls	Fatty acyls[FA]				-2.397414701	0.189804394	0.035388474	-1.676653741	0.312807337	0.03673013	-0.892206279	0.53878953	0.329346576	-0.916383215	0.529835636	0.152362183	-2.525452869	0.173685248	0.010503773	644448.8782	708887.7957	850708.6429	1071985.383	642594.9415	2014724.156	1215218.345	1015679.44	843780.3436	480874.289	2166413.148	860698.2934	334885.075	701152.727	542652.1003
B300053	NEG	9.397	249.18585	C16 H26 O2	5E,8E,11E-hexadecatrienoic acid	-1.51E-04	-0.604729347	75.63372142	level1	BMDB		HMDB0340898								-0.084850312	0.94288236	0.93899763	1.129639672	2.188040849	0.334942424	-1.015702706	0.494587366	0.399185044	0.771757285	1.707348165	0.535777847	-0.003384378	0.997656877	0.890064799	45834.93617	51860.56896	560503.5483	52564.48694	14110.3774	14260.54162	12842.0779	322852.6132	17238.36277	25281.72397	71776.47954	6249.98425	1006348.651	18778.94852	17495.83258
B300054	NEG	2.539	251.07841	C10 H12 N4 O4	Deoxyinosine	-1.64E-04	-0.651163784	93.80261695	level1	BMDB	C05512	HMDB0000071	Nucleosides, nucleotides, and analogues	Purine 2'-deoxyribonucleosides	Purine nucleosides	Purines and derivatives	Nucleotide metabolism	Purine metabolism	map00230 Purine metabolism; map01100 Metabolic pathways; map01232 Nucleotide metabolism; map02010 ABC transporters	-0.930810583	0.524563531	0.463943625	-0.174556948	0.88603958	0.635286548	-1.281671018	0.411318818	0.292131199	0.290836699	1.223349561	0.623497776	-1.192950509	0.437407387	0.535642644	4814941.875	1.14E+07	3.02E+07	8104067.551	141440.3561	9395778.062	6454898.883	1.20E+07	4803087.321	457518.3906	8907532.46	7724497.931	3.45E+07	2344196.818	4659.74396
B300055	NEG	3.352	253.11921	C12 H18 N2 O4	Pyrraline	-1.72E-04	-0.675819367	87.77614772	level1	BMDB		HMDB0033143	Organic acids and derivatives	Amino acids, peptides, and analogues	Carboxylic acids and derivatives	Amino acids, peptides, and analogues				2.851330643	7.216656783	0.134832524	0.240241325	1.181190227	0.430836446	4.56153486	23.61341606	0.0056452	0.729685508	1.658277565	0.319260892	2.557086656	5.885180468	0.027672171	95585.52144	120783.5129	104003.8958	29494.26787	87146.75556	33665.69287	37850.16018	86355.87163	26860.51312	107047.4178	14696.91143	11411.72972	41468.14677	29865.39169	30855.95895
B300056	NEG	2.589	257.07776	C10 H14 N2 O6	Ribothymidine	-1.51E-04	-0.583531894	78.36322159	level1	BMDB		HMDB0000884	Nucleosides, nucleotides, and analogues		Pyrimidine nucleosides	Nucleic acids and analogues				0.451283943	1.367256521	0.7404189	1.300564345	2.463252199	0.182482634	-2.373342602	0.192997946	0.367677776	1.537199144	2.90230501	0.162125167	4.22029393	18.63953456	0.009662392	44392.39336	95966.79156	1278760.482	157078.8769	3588.134004	108526.1685	122917.6529	132645.9994	41674.39434	6440.042114	151730.3333	30858.44166	3218291.595	86387.44246	4530.523622
B300057	POS	3.821	261.14444	C11 H20 N2 O5	gamma-Glutamylleucine	-5.66E-05	-0.217407222	89.66346833	level1	BMDB		HMDB0011171	Organic acids and derivatives	Amino acids, peptides, and analogues	Carboxylic acids and derivatives	Amino acids, peptides, and analogues				-0.287349048	0.819406335	0.7004671	-0.375601353	0.770784063	0.63524279	-0.17261197	0.887234905	0.977612516	0.309709975	1.239458507	0.709508909	3.61E-04	1.000250503	0.872034708	2244015.303	5402240.11	4061032.846	4754133.922	1014363.132	3140942.599	2769911.273	1078994.374	1316389.778	1048302.679	2064794.746	1837758.768	3141934.604	1898378.404	831638.575
B300058	POS	1.483	260.19692	C12 H25 N3 O3	Lysylleucine	5.17E-05	0.19960144	80.97833147	level1	BMDB		HMDB0028955	Organic acids and derivatives	Amino acids, peptides, and analogues	Carboxylic acids and derivatives	Amino acids, peptides, and analogues				-0.101290952	0.932198468	0.994124648	-1.02472077	0.49150542	0.368125351	-1.181335923	0.440943	0.393891225	-0.857606558	0.551867351	0.33007961	-0.12053144	0.919848747	0.816206308	7393823.768	9306120.336	3.17E+07	1573510.051	1.17E+07	2856262.092	2092726.588	4.85E+07	2290346.502	1.15E+07	2945464.208	1519440.193	4.14E+07	3003907.582	5228219.721
B300059	POS	3.872	262.11859	C13 H15 N3 O3	Tryptophyl-Glycine	-2.52E-05	-0.096536908	87.83736176	level1	BMDB		HMDB0029083	Organic acids and derivatives	Amino acids, peptides, and analogues	Carboxylic acids and derivatives	Amino acids, peptides, and analogues				-0.769786243	0.586504368	0.589319484	-1.799977551	0.287179057	0.520288806	-0.386873049	0.764785434	0.518041452	-0.795279293	0.576231609	0.083464445	2.886478486	7.394632688	0.007904531	663713.5898	1131099.79	3559559.786	86006.79415	95084.2447	142786.4788	100564.3429	4174297.8	136451.6639	92003.21702	98326.37714	65100.70794	8279220.866	107791.4116	254412.0455
B300060	POS	3.593	267.13391	C13 H18 N2 O4	Threonylphenylalanine	-2.73E-05	-0.10268064	79.22920031	level1	BMDB		HMDB0029068	Organic acids and derivatives	Amino acids, peptides, and analogues	Carboxylic acids and derivatives	Amino acids, peptides, and analogues				0.400794205	1.320234501	0.716508828	-1.183206944	0.440371515	0.232813558	-0.027253766	0.981286443	0.885333601	-1.157332994	0.448340585	0.306176747	0.967006729	1.95478065	0.179787969	4219174.302	4517389.854	2154604.804	758851.6708	7922316.269	1750885.313	1006546.583	1.49E+07	2003230.382	4530817.454	1735245.021	1005087.678	2481840.765	1581376.585	9087586.537
B300063	NEG	10.561	269.24838	C17 H34 O2	Methyl palmitate	-2.21E-04	-0.817256763	83.08979285	level1	BMDB	C16995		FA Fatty acyls	FA0710 Short fatty esters	FA07 Fatty esters	Fatty acyls[FA]				0.097867515	1.070190417	0.718153371	0.762796455	1.696776394	0.412963371	-0.69131747	0.619288057	0.746192498	2.99124533	7.9516008	0.534990526	-0.510381249	0.702036892	0.294531022	268330.7755	242520.6574	1198342.017	1417424.208	300938.7217	344979.1332	417876.8806	245764.3049	402548.8953	558235.7926	276101.7948	425238.1005	4362531.366	744270.2657	310771.4856
B300065	POS	6.383	273.07582	C15 H12 O5	Naringenin	6.53E-05	0.239889988	94.67271589	level1	BMDB	C00509	HMDB0002670	Phenylpropanoids and polyketides	Flavans	Flavonoids	Flavonoids	Biosynthesis of other secondary metabolites	Flavonoid biosynthesis	map00941 Flavonoid biosynthesis; map00943 Isoflavonoid biosynthesis; map00946 Degradation of flavonoids; map01061 Biosynthesis of phenylpropanoids; map01100 Metabolic pathways; map01110 Biosynthesis of secondary metabolites	-0.500697729	0.706764886	0.306056112	-4.548528126	0.042732332	3.94E-04	-1.547189272	0.342176059	0.21817901	-4.154802334	0.056140965	0.050304535	-2.406164145	0.18865678	0.025692685	1457662.151	757038.2542	1387141.225	263448.6637	1.90E+07	404319.6742	314552.9271	1839806.623	1664335.28	1.32E+07	1647164.313	548670.5937	714894.9372	44325.73201	3387073.187
B300069	NEG	10.055	279.23279	C18 H32 O2	9,12-Octadecadienoic acid	-1.60E-04	-0.571908135	90.34090138	level1	BMDB		HMDB0247706	Lipids and lipid-like molecules	Lineolic acids and derivatives	Fatty Acyls	Fatty acyls[FA]				-0.145854556	0.903843843	0.826454261	0.798708202	1.739542832	0.035754474	-0.103839364	0.930553264	0.901863092	0.581589305	1.496496915	0.265798957	-0.607795732	0.65619853	0.808761684	9.64E+08	7.71E+08	6.95E+08	8.43E+08	2.67E+08	7.90E+08	5.26E+08	2.61E+08	2.06E+09	7.12E+08	1.31E+09	9.87E+08	1.10E+09	3.66E+08	1.35E+08
B300072	NEG	7.565	285.07665	C16 H14 O5	isosakuranetin	-1.96E-04	-0.685135353	92.23259032	level1	BMDB	C05334	HMDB0253690	Phenylpropanoids and polyketides	O-methylated flavonoids	Flavonoids	Flavonoids	Biosynthesis of other secondary metabolites	Flavonoid biosynthesis	map00941 Flavonoid biosynthesis; map01110 Biosynthesis of secondary metabolites	-5.615198201	0.020401256	2.37E-05	-4.691431627	0.038702441	0.003461395	-2.02317718	0.24601579	0.232024131	-4.460801146	0.045411417	0.001538413	-5.739664292	0.018714959	0.002597941	461468.7282	399820.3048	154260.9889	196313.293	2613910.923	181193.1866	192108.0843	227335.5583	330964.0894	2105222.243	255800.8499	249089.3721	75992.4873	59560.13595	728500.7031
B300075	POS	2.244	294.11851	C11 H19 N O8	N-Acetylmuramate	1.40E-04	0.475953654	92.48564561	level1	BMDB	C02713	HMDB0060493	Organic oxygen compounds	Carbohydrates and carbohydrate conjugates	Organooxygen compounds	Carbohydrates	Carbohydrate metabolism	Amino sugar and nucleotide sugar metabolism	map00520 Amino sugar and nucleotide sugar metabolism; map01100 Metabolic pathways; map01250 Biosynthesis of nucleotide sugars; map02060 Phosphotransferase system (PTS)	-1.178961577	0.441669288	0.440003976	-0.577850225	0.66996135	0.424361951	-0.300227074	0.812124561	0.866138316	-0.112365528	0.925070018	0.942717459	-3.989862677	0.062940713	0.072974462	1.07E+07	1.24E+07	757479.6141	3.52E+07	1530460.711	3.64E+07	3.85E+07	33798.64539	1.52E+07	1857099.72	3.53E+07	4.10E+07	89898.94155	1.02E+07	33267.8843
B300076	POS	8.893	295.22668	C18 H30 O3	9-HOTrE	-7.46E-05	-0.253593799	84.23769639	level1	BMDB	C16326	HMDB0247705	Lipids and lipid-like molecules	Lineolic acids and derivatives	Fatty Acyls	Fatty acyls[FA]	Lipid metabolism	alpha-Linolenic acid metabolism	map00592 alpha-Linolenic acid metabolism	-0.308019553	0.80774983	0.552438439	0.273835669	1.209017954	0.794167692	0.960252596	1.945650522	0.658790692	0.421133844	1.338979473	0.555172275	-0.883082763	0.542207599	0.554568918	1.71E+07	1.58E+07	2611263.684	3.42E+07	2.14E+07	2.17E+07	1.80E+07	1.05E+07	2.08E+07	6.18E+07	3.12E+07	2.89E+07	3666005.791	8356119.687	5594037.216
B300078	NEG	10.776	295.26409	C19 H36 O2	10-methyl-9Z-octadecenoic acid	-1.61E-04	-0.543058036	85.71794976	level1	BMDB										-0.308610923	0.807418796	0.702727283	0.486319165	1.400866198	0.430369099	-1.266958094	0.415535001	0.77375373	-0.829069903	0.562892019	0.579639926	-4.42565145	0.046531405	0.272786571	2253458.803	2480206.007	3151256.929	3.66E+07	65422.41493	5222876.106	7121380.99	137221.3281	1757224.862	2402271.557	3010810.862	5208361.33	3656028.661	2.29E+07	101389.172
B300079	NEG	6.539	297.11313	C18 H18 O4	Enterolactone	-9.27E-05	-0.310853118	97.14356304	level1	BMDB	C18165	HMDB0006101	Lignans, neolignans and related compounds	Tetrahydrofuran lignans	Furanoid lignans	Lignans and related compounds				-0.029310504	0.979888496	0.940917171	-0.045785372	0.9687623	0.927820831	-1.97495212	0.254378365	0.099505965	-0.44128174	0.736480004	0.546081568	-3.558489483	0.084876591	0.019771898	1.61E+07	1.56E+07	1924761.77	1.31E+08	5.06E+07	1.16E+08	1.66E+08	1949075.184	3.88E+07	3.65E+07	3.96E+07	8.67E+07	2837449.795	1.19E+08	2.70E+07
B300080	NEG	9.098	297.24342	C18 H34 O3	(9Z)-3-Hydroxy-9-octadecenoic acid	-9.84E-05	-0.329826089	81.89456225	level1	BMDB										0.912930905	1.882866751	0.64551962	0.100282027	1.071983	0.826749675	0.917088461	1.888300619	0.709660917	0.445063571	1.361374102	0.556381485	-0.677500037	0.625247792	0.31069368	4.25E+08	3.84E+08	3.46E+08	1.65E+08	2.47E+09	2.92E+08	1.32E+08	7.32E+08	4.39E+08	3.50E+09	6.19E+08	2.02E+08	1.83E+08	9.19E+07	1.32E+09
B300083	NEG	10.35	299.25901	C18 H36 O3	xi-10-Hydroxyoctadecanoic acid	-1.54E-04	-0.511528398	81.41218246	level1	BMDB		HMDB0037396	Lipids and lipid-like molecules	Fatty acids and conjugates	Fatty Acyls	Fatty acyls[FA]				-0.006574513	0.995453263	0.964766361	1.4262643	2.687499152	0.178850443	-0.352400606	0.783279656	0.60110151	0.257658619	1.195536867	0.784261676	-0.903065186	0.534749382	0.004285427	8336589.213	7062992.485	6150158.979	4.10E+07	1.18E+07	6.04E+07	2.33E+07	7266082.525	1.25E+07	1.60E+07	2.64E+07	4029268.336	7804659.868	1.16E+07	1.56E+07
B300090	NEG	10.522	327.29034	C20 H40 O3	2-Hydroxyeicosanoic acid	-1.24E-04	-0.378107132	87.23706001	level1	BMDB		HMDB0061659	Lipids and lipid-like molecules	Fatty acids and conjugates	Fatty Acyls	Fatty acyls[FA]				-0.314137721	0.804331585	0.915242496	0.712409092	1.638537956	0.360787589	0.045705236	1.032187622	0.920413363	5.53842242	46.47627119	0.483434912	-0.341667265	0.78912882	0.451383692	36274.09674	12210.15887	209372.1202	83985.82615	35162.25413	74945.0885	52213.41171	39121.82531	71808.06706	74212.32654	21195.04813	100860.4369	764387.3335	60654.83039	41828.68335
B300093	NEG	11.174	355.32166	C22 H44 O3	2(R)-hydroxydocosanoic acid	-1.13E-04	-0.317730379	90.44169761	level1	BMDB		HMDB0061660	Lipids and lipid-like molecules	Fatty acids and conjugates	Fatty Acyls	Fatty acyls[FA]				-0.203451603	0.868470288	0.971648274	0.781862273	1.719348826	0.430907969	-0.621422331	0.650029757	0.89395997	4.295887953	19.64224537	0.390574082	-0.150792916	0.900755265	0.591441271	26767.04788	28097.08277	104846.1645	53867.3195	35233.13415	49231.81491	63822.18819	20757.4816	57750.23065	55528.57085	107061.0258	50816.08347	392178.6606	31764.43928	53806.03104
B300098	NEG	10.141	368.31694	C22 H43 N O3	N-butyroyl-sphingosine (d18:1/4:0)	-7.91E-05	-0.214286526	87.64454664	level1	BMDB										-0.738512501	0.599357004	0.501315138	-0.047222342	0.967797862	0.831031062	-0.05598779	0.961935596	0.902375179	-0.884105657	0.541823301	0.456157685	-1.453047263	0.365249129	0.376969847	579156.2405	578089.582	348530.309	6060443.559	112593.9984	1776643.987	3478893.709	66525.63526	494902.2427	395682.5491	1357890.042	1067432.956	380396.6762	4462868.72	51585.86598
B300110	POS	7.674	407.27903	C24 H38 O5	3,7-Dihydroxy-12-oxocholanoic acid	-1.61E-04	-0.395274138	83.52399819	level1	BMDB		HMDB0000400	Lipids and lipid-like molecules	Bile acids, alcohols and derivatives	Steroids and steroid derivatives	Bile acids, alcohols and derivatives				-2.165843706	0.222851765	0.161009031	-2.224322545	0.213999222	0.037259607	-1.547132873	0.342189436	0.201498861	-3.393181686	0.095181059	0.048258988	-2.522009239	0.17410032	0.032348287	1464477.512	1626698.73	770672.1997	2792617.96	1624306.986	2836967.912	4498866.835	955807.155	1177243.652	2667274.185	1593793.212	3061319.277	434386.7518	6915832.67	956444.2474
B300112	POS	9.756	438.29806	C21 H44 N O6 P	PE(P-16:0/0:0)	1.62E-04	0.370446495	93.52071593	level1	BMDB										0.121565733	1.087914918	0.76820207	1.61366597	3.060284904	0.05934462	-0.61399091	0.653386744	0.80353447	2.634955182	6.211558032	0.195131605	-0.236183069	0.848988508	0.964443161	1.23E+07	1.37E+07	8.84E+07	7827504.932	93418.22776	6281200.405	1.22E+07	1.35E+07	2841430.517	2569685.728	1.14E+07	4368792.795	2.00E+08	4729223.299	109076.1171
B300113	NEG	10.044	419.25671	C21 H43 O7 P	LysoPA(18:0/0:0)	-5.98E-05	-0.136480465	85.34984121	level1	BMDB										0.336648189	1.262819277	0.847920093	1.407562186	2.652885089	0.110852865	-1.318534102	0.400942122	0.355049097	1.936864917	3.828727322	0.077766055	-1.983187315	0.252930458	0.203326451	83667.87007	44361.90706	2465001.014	133283.0438	38132.5223	94935.15733	141766.8877	1008368.485	41465.65158	223651.5422	164623.6136	45868.7562	7897104.973	83203.82964	86004.53666
B300115	POS	9.479	439.35725	C30 H48 O3	Oleanolic acid	-18.01037295	-39465.24525	69.1331382	level1	BMDB	C17148	HMDB0002364	Lipids and lipid-like molecules	Triterpenoids	Prenol lipids	Terpenoids				-2.983074844	0.126475089	0.248270971	-2.312601997	0.201297059	0.014879507	-0.721570404	0.606436963	0.48663559	-2.445185367	0.183622485	0.013656325	-4.380866075	0.047998526	0.002724284	2.68E+07	2.18E+07	475204.9506	1.26E+07	487960.3367	7644083.288	7078870.149	161058.4744	3.50E+07	1405112.881	2.39E+07	1.70E+07	304795.2784	7550785.28	2239533.686
B300116	NEG	10.275	462.29876	C23 H46 N O6 P	PE(P-18:1/0:0)	-2.42E-04	-0.521343853	94.11052067	level1	BMDB										-0.163814484	0.892661751	0.658569673	1.376522439	2.596417597	0.224960795	-0.966657086	0.511690344	0.713434547	2.327020451	5.017679944	0.352368671	-2.415605396	0.187426208	0.106468076	6152765.88	1.42E+07	5.00E+07	1.16E+07	137492.7979	4122883.505	8919813.114	3395408.784	960870.0783	936062.1361	4197788.279	3998047.472	1.31E+08	9393589.385	78145.52901
B300117	POS	9.261	471.34725	C30 H46 O4	Glycyrrhetinic acid	3.76E-04	0.799360066	93.23418132	level1	BMDB	C02283	HMDB0011628	Lipids and lipid-like molecules	Triterpenoids	Prenol lipids	Terpenoids				-10.69056266	6.05E-04	5.92E-08	-10.20661263	8.46E-04	9.46E-05	-5.472651683	0.022519964	0.009749574	-9.745855011	0.001164676	6.15E-04	-6.442543966	0.011497436	0.001583714	3.37E+07	2.85E+07	561555.1837	5.23E+07	1610163.613	6.48E+07	6.27E+07	423105.8391	4.04E+07	3749500.913	4.89E+07	5.27E+07	382772.0639	5.37E+07	4048924.035
B300120	NEG	9.849	509.288	C24 H47 O9 P	PG(18:1/0:0)	-4.90E-04	-0.959507786	77.8766277	level1	BMDB										-0.293270299	0.816050139	0.58193629	0.622478912	1.539518189	0.581332933	-0.564004574	0.676421971	0.640855071	0.365718397	1.288523096	0.485200719	0.278736868	1.213132278	0.960707748	9597366.374	5274604.828	1.00E+07	1.72E+07	1368946.128	9891448.805	1.02E+07	2714975.42	1.17E+07	1804872.504	2.03E+07	1.19E+07	2.42E+07	1.89E+07	579889.0483
B300121	NEG	10.161	511.30374	C24 H49 O9 P	PG(18:0/0:0)	-4.03E-04	-0.787268755	87.10674508	level1	BMDB										-0.252222484	0.839602004	0.643797382	-0.104334632	0.930233866	0.897849261	-0.980463226	0.506816983	0.900730092	0.62527873	1.542508811	0.986778275	0.572038817	1.486622983	0.810782563	3001369.932	1358875.292	1.83E+07	2.63E+07	43284.01807	3859291.082	1.71E+07	333028.6704	2498489.987	182394.3661	5464076.041	5885547.46	1.07E+08	1.93E+07	26315.8236
B300122	NEG	10.152	524.29891	C24 H48 N O9 P	PS(18:0/0:0)	-4.80E-04	-0.914025505	90.35247339	level1	BMDB										0.482724337	1.397379942	0.836327201	2.092515898	4.264911775	0.064180108	-0.528767578	0.693146601	0.842978472	4.142137048	17.65661705	0.312237024	-0.315909769	0.803344239	0.847208862	290907.2246	260083.7293	3739701.457	456430.6967	53834.94867	81274.15904	307056.7036	221288.0376	133786.9068	169285.1919	270239.7477	106200.1577	7.70E+07	377141.9787	59145.85438
B300126	NEG	9.563	595.28913	C27 H49 O12 P	PI(18:2/0:0)	2.42E-04	0.406578404	86.60089213	level1	BMDB										2.702983212	6.511469709	0.202321258	1.176822233	2.260782547	0.460950542	1.704419877	3.258978596	0.626194196	-0.358248524	0.780111084	0.787151576	2.732204599	6.644702459	0.004752968	63895.0575	50082.70745	365804.3754	106231.8953	643968.931	41857.09352	55035.42805	545806.3688	422707.0932	530948.0106	199302.3289	141099.4065	891606.5827	101141.1258	158220.7084
B300127	POS	8.027	597.36473	C33 H48 N4 O6	Stercobilinogen	-7.85E-05	-0.131691414	91.14339926	level1	BMDB	C05789	HMDB0004157	Organoheterocyclic compounds	Bilirubins	Tetrapyrroles and derivatives	Bilirubins	Metabolism of cofactors and vitamins	Porphyrin and chlorophyll metabolism	map00860 Porphyrin metabolism	-1.420189387	0.373663257	0.475953175	-1.792180527	0.288735314	0.115076315	0.905460954	1.873142886	0.971324904	-1.871837281	0.27322525	0.159759871	1.110252596	2.158834422	0.543743092	4.97E+07	2.41E+07	823452.9923	2.92E+07	738379.8339	4.16E+07	4.16E+07	115603.7684	5.06E+07	343956.3466	1.55E+08	1.23E+08	211421.7944	9.85E+07	397306.7841
B300130	NEG	10.125	599.32045	C27 H53 O12 P	LysoPI(18:0/0:0)	2.65E-04	0.440987252	94.74763046	level1	BMDB		HMDB0240261	Lipids and lipid-like molecules	Glycerophosphoinositols	Glycerophospholipids	Glycerophospholipids[GP]				-0.498519866	0.70783261	0.573283378	1.960896382	3.893037879	0.080248987	0.00273527	1.001897743	0.912011254	2.431239912	5.393567774	0.389183251	-0.189557544	0.876874606	0.756567126	273252.4501	493009.2522	3164837.935	482669.9886	17296.7852	166376.1957	267639.4638	173554.8766	79782.44708	67987.85729	341119.7499	168859.673	3.47E+07	394654.6954	6199.958389
B300131	NEG	0.83	665.21539	C24 H42 O21	Maltotetraose	0.001317699	1.977868078	87.86159752	level1	BMDB	C02052	HMDB0001296	Organic oxygen compounds	Carbohydrates and carbohydrate conjugates	Organooxygen compounds	Carbohydrates				3.433996943	10.80776977	0.425445164	1.124747256	2.180633409	0.132448325	0.956269531	1.940286281	0.89666199	0.863775772	1.819794789	0.126714294	4.135135565	17.57113604	0.303501191	13537.54361	13554.58632	14200.2427	7603.895813	47128.07625	9694.408047	7409.421937	98201.48487	7753.443046	24610.97271	8410.467377	5284.359869	24852.07493	10885.5494	28948.19259
B300138	POS	4.924	162.05518	C9 H7 N O2	Indole-3-carboxylic acid	2.27E-04	1.409125844	87.60360997	level1	BMDB	C19837	HMDB0003320	Organoheterocyclic compounds	Indolecarboxylic acids and derivatives	Indoles and derivatives	Indole and derivatives				-1.398472668	0.379330513	0.905733987	-2.560473965	0.16951984	0.231067125	1.841757831	3.584465063	0.47770819	-1.86453253	0.27461217	0.431161685	-2.910428711	0.133006743	0.045204475	949103.588	1383313.174	338423.5024	5.41E+07	7466972.62	4.15E+07	8.71E+07	235281.0752	968768.4815	5156103.08	873378.918	2.38E+07	181200.7961	4512712.191	3198447.67
B300139	NEG	4.035	178.051	C9 H9 N O3	4-Acetamidobenzoic acid	3.35E-05	0.187020017	77.92794623	level1	BMDB	D03836	HMDB0246328	Benzenoids	Benzoic acids and derivatives	Benzene and substituted derivatives	Benzene and derivatives				-0.463142274	0.725404563	0.510883312	0.260635317	1.198006152	0.460081531	-1.287209602	0.40974277	0.142913711	0.024117976	1.016857823	0.700157986	-2.686530938	0.155336531	0.033264763	314341.8445	498264.7071	344363.6959	120718.0037	2542928.202	200211.9481	142552.7575	173646.3043	436123.402	1819688.044	134009.6437	117541.6003	107142.6677	133726.0131	1282232.658
B300144	NEG	9.774	483.27257	C22 H45 O9 P	PG(16:0/0:0)	-2.77E-04	-0.571664495	87.5226731	level1	BMDB										-0.230902546	0.852101652	0.811150336	0.657639162	1.577499078	0.439399058	0.086890854	1.062078833	0.884866764	0.427967758	1.345337142	0.60987546	1.975416504	3.932417513	0.079880469	1.68E+07	1.17E+07	4.58E+07	3.93E+07	4183439.218	1.67E+07	2.03E+07	1.36E+07	2.16E+07	7764731.996	4.92E+07	3.26E+07	7.48E+07	4.28E+07	917711.4494
B300145	NEG	9.758	496.26769	C22 H44 N O9 P	PS(16:0/0:0)	-4.00E-04	-0.804131436	86.50817046	level1	BMDB										1.10124613	2.145399216	0.885538306	2.119693884	4.346017199	0.036762801	0.386791397	1.307482282	0.781767551	2.787815255	6.905832083	0.121370729	-0.398488327	0.758652792	0.610861568	3182808.588	1485445.717	4121543.159	949611.6115	82973.14856	372793.8211	396188.1122	1057986.332	2323231.346	427042.9591	4962130.07	1186365.466	1.23E+07	346613.9482	292914.2642
B300146	POS	1.397	115.05045	C4 H6 N2 O2	N-Methylhydantoin	2.46E-04	2.155032106	88.52907962	level1	BMDB	C02565	HMDB0003646	Organoheterocyclic compounds	Imidazolines	Azolines	Imidazolines	Amino acid metabolism	Arginine and proline metabolism	map00330 Arginine and proline metabolism; map01100 Metabolic pathways	-0.331690118	0.794605058	0.955885933	-0.119966525	0.920209002	0.867965974	-1.040550034	0.486142094	0.332948411	0.426055006	1.343554651	0.708935347	-2.407302013	0.188508043	0.079082129	8904601.274	7429067.833	9493470.829	6564171.852	9.68E+07	2605913.16	3662156.697	7547580.131	7246042.045	4.49E+07	7775669.027	6050804.745	1.10E+07	5695279.503	4.25E+07
B300149	POS	2.649	144.04809	C6 H9 N O S	5-(2-Hydroxyethyl)-4-methylthiazole	3.30E-04	2.308419491	85.78533649	level1	BMDB	C04294		Alkaloids	Thiazole alkaloids	Alkaloids derived from tyrosine	Alkaloids	Metabolism of cofactors and vitamins	Thiamine metabolism	map00730 Thiamine metabolism; map01100 Metabolic pathways; map01240 Biosynthesis of cofactors	-1.910115965	0.266071158	0.443845476	-2.706473443	0.153204073	0.021050906	-0.400080391	0.757816054	0.847700901	-3.441530229	0.092044145	0.15718369	1.389441425	2.619772301	0.23012227	2052158.807	3596598.18	588001.1037	1.59E+07	185470.4117	1.33E+07	2.16E+07	108879.4585	1402650.254	301708.2068	1522672.892	6264290.024	159812.68	1.79E+07	87847.31422
B300157	POS	0.634	188.17607	C9 H21 N3 O	N8-Acetylspermidine	3.33E-04	1.779452538	93.01101227	level1	BMDB	C01029	HMDB0002189	Organic acids and derivatives	Carboximidic acids	Carboximidic acids and derivatives	Organic acids				-0.184498475	0.879954922	0.860731098	-1.110968581	0.462983094	0.489226105	1.705073198	3.260454751	0.267433718	-0.529313939	0.692884151	0.617876753	1.021247275	2.029672946	0.25581486	3.56E+07	1.87E+07	3865272.624	2.42E+07	9187069.933	5.34E+07	6.24E+07	2238998.333	2.35E+07	4681975.213	4.06E+07	1.59E+08	1985447.667	2.11E+07	4161467.191
B300159	POS	2.841	203.13914	C9 H18 N2 O3	Alanylleucine	1.17E-04	0.579117806	90.73910642	level1	BMDB		HMDB0028691	Organic acids and derivatives	Amino acids, peptides, and analogues	Carboxylic acids and derivatives	Amino acids, peptides, and analogues				-0.234096225	0.85021745	0.847512072	-1.402464988	0.378282256	0.466259289	-0.104290533	0.930262301	0.946191062	-1.270684841	0.414462983	0.276522015	2.052306827	4.147686426	0.011653798	1.07E+07	1.21E+07	8386503.973	1355233.552	758164.1059	1295210.653	858384.0085	5.25E+07	2048904.24	1002635.6	2437101.341	1069617.541	1.05E+07	2925661.261	1115462.88
B300163	POS	2.944	219.13401	C9 H18 N2 O4	Xanoic acid	7.99E-05	0.366438834	88.41458284	level1	BMDB										1.427839836	2.690435717	0.638437962	-1.08545079	0.471244998	0.541642577	-1.207539893	0.433006356	0.4511843	-1.237411392	0.42413299	0.344674512	1.981125422	3.948009393	0.016189408	1.11E+07	1.36E+07	2.85E+07	2282423.725	1.13E+07	2970369.559	2589819.805	1.63E+08	2979414.023	1.45E+07	2975492.712	1375983.299	5.07E+07	5241983.073	2.59E+07
B300168	POS	2.802	279.10064	C10 H18 N2 O5 S	gamma-Glutamylmethionine	-2.76E-04	-0.993132765	92.50646717	level1	BMDB		HMDB0034367	Organic acids and derivatives	Amino acids, peptides, and analogues	Carboxylic acids and derivatives	Amino acids, peptides, and analogues				0.439781745	1.356399112	0.995550039	0.42839207	1.345732878	0.2778528	-1.196160382	0.436435275	0.401052383	0.892496739	1.856386021	0.128625202	-2.071134686	0.23797226	0.12119901	594667.065	1536734.197	1.33E+07	904210.4978	1731445.777	647385.8807	496568.051	3355588.904	412695.6723	4826727.415	524448.8239	499166.1894	2.42E+07	289600.5203	4404932.162
B300169	POS	8.351	286.27404	C17 H35 N O2	Heptadecasphingosine (d17:1)	-1.13E-05	-0.039451292	83.81096364	level1	BMDB										0.615800591	1.532408137	0.940746924	-1.13359074	0.455779917	0.343554996	-2.679251859	0.156122258	0.203359534	-1.303048252	0.405269005	0.84374591	0.145372022	1.106015821	0.506812087	688047.0484	592236.5556	5201856.334	140915.8902	170103.6168	173356.1935	200792.4968	2345082.244	293929.7893	813686.8556	1518714.74	495295.5195	4061340.607	6341870.184	1920397.32
B300173	POS	9.708	300.28966	C18 H37 N O2	3-Dehydrosphinganine	-5.32E-05	-0.17778058	90.29764902	level1	BMDB	C02934	HMDB0001480	Organic oxygen compounds	Carbonyl compounds	Organooxygen compounds	Carbonyl compounds	Lipid metabolism	Sphingolipid metabolism	map00600 Sphingolipid metabolism; map01100 Metabolic pathways	-0.739001892	0.599153725	0.53622572	0.132153355	1.095928255	0.6590163	-1.021996705	0.492434346	0.677176404	0.578773029	1.493578463	0.275968984	-0.460396952	0.726786259	0.321082975	1.29E+07	9058491.24	7710609.081	7324242.087	4813195.158	5102884.803	4013011.564	4401946.971	1.22E+07	1.62E+07	1.66E+07	5365977.622	1.77E+07	3426603.368	8585020.293
B300174	POS	8.547	300.28976	C18 H37 N O2	Sphingosine	4.78E-05	0.159670229	94.40159716	level1	BMDB	C00319	HMDB0000252	Organic nitrogen compounds	Amines	Organonitrogen compounds	Amines	Lipid metabolism	Sphingolipid metabolism	map00600 Sphingolipid metabolism; map01100 Metabolic pathways; map04071 Sphingolipid signaling pathway; map04210 Apoptosis; map04217 Necroptosis	0.165548237	1.121592212	0.929124448	-1.131341617	0.456491019	0.311286858	-1.878747578	0.27191967	0.616298956	2.06341459	4.179744021	0.438793378	-0.166257365	0.891151508	0.944934273	3.59E+07	8432266.432	7.98E+07	2186965.603	1789702.993	5558777.63	7972775.253	2102010.622	1.05E+07	7894726.5	3.00E+07	1.42E+07	1.15E+08	2852530.953	1.11E+07
B300175	POS	3.697	304.15033	C12 H21 N3 O6	Nicotianamine	1.45E-05	0.047906717	91.53244861	level1	BMDB	C05324						Amino acid metabolism	Cysteine and methionine metabolism	map00270 Cysteine and methionine metabolism; map00999 Biosynthesis of various plant secondary metabolites; map01100 Metabolic pathways; map01110 Biosynthesis of secondary metabolites	1.332581968	2.518530091	0.525675232	-1.440291425	0.368492861	0.924398557	3.440058264	10.85327293	0.15984113	0.70433737	1.629396111	0.45977944	2.365404827	5.152972262	0.091649992	5434.248969	46171.98582	39794.52142	1935.522313	2074.033354	1879.784835	1905.049818	48570.83414	3574.583981	3235.352085	1559.17623	1979.225007	16893.14474	1983.2264	14938.70173
B300176	POS	8.519	318.30012	C18 H39 N O3	Phytosphingosine	-1.53E-04	-0.481515154	90.69450126	level1	BMDB	C12144	HMDB0004610	Organic nitrogen compounds	Amines	Organonitrogen compounds	Amines	Lipid metabolism	Sphingolipid metabolism	map00600 Sphingolipid metabolism; map01100 Metabolic pathways	2.668880896	6.359356981	0.590974211	-0.092812821	0.937692747	0.92572827	-0.618866461	0.651182367	0.745877075	0.884254693	1.845810815	0.69229821	1.930314845	3.811383674	0.04753755	1675291.229	1660276.218	1.33E+07	380237.0388	834151.1658	788577.9702	541472.2506	910085.9605	3878582.831	6384801.091	1100493.475	1128725.137	8167291.389	713284.1118	6609499.537
B300177	POS	10.043	328.32106	C20 H41 N O2	Stearoylethanolamide	8.39E-05	0.256304969	77.74967861	level1	BMDB		HMDB0013078	Organic nitrogen compounds	Amines	Organonitrogen compounds	Amines				-0.553840123	0.681204503	0.567112696	0.233540392	1.175716636	0.537250153	-2.180735615	0.220563257	0.312164229	0.791135436	1.730435822	0.292146593	-0.235876026	0.849169214	0.558413493	2066067.38	1149898.645	3045092.89	1915395.318	2149992.186	3389444.969	1752650.544	2256101.991	4932695.468	3412440.882	5922016.905	2366126.061	9216642.203	1831543.326	2047827.106
B300181	POS	11.497	385.3465	C27 H44 O	Cholestenone	1.00E-05	0.026131485	91.48119063	level1	BMDB	C00599	HMDB0000921	Lipids and lipid-like molecules	Cholestane steroids	Steroids and steroid derivatives	Steroids and derivatives	Xenobiotics biodegradation and metabolism	Steroid degradation	map00984 Steroid degradation; map01120 Microbial metabolism in diverse environments	-0.712856328	0.610111011	0.438347681	0.102793623	1.073850847	0.838480471	-1.21567702	0.430570976	0.800709267	2.273094167	4.833586861	0.935653797	-3.672252041	0.078440795	0.36263869	1121071.625	1245417.916	2.48E+07	2369562.038	554309.0724	2714165.011	1335785.963	612424.4076	1678136.443	1.12E+07	1385867.398	1820818.251	2.36E+07	2354694.49	358408.7717
B300191	POS	9.888	425.34151	C29 H44 O2	alpha-Tocotrienol	1.04E-04	0.244711753	94.24023192	level1	BMDB	C14153	HMDB0006327	Lipids and lipid-like molecules	Quinone and hydroquinone lipids	Prenol lipids	Quinone	Metabolism of cofactors and vitamins	Ubiquinone and other terpenoid-quinone biosynthesis	map00130 Ubiquinone and other terpenoid-quinone biosynthesis; map01100 Metabolic pathways; map01110 Biosynthesis of secondary metabolites	-1.622137097	0.324853894	0.3227381	-1.895155782	0.268844566	0.158455875	-0.626202031	0.647879749	0.641788995	-2.963805335	0.128175699	0.055684612	-3.888422444	0.067525562	0.009532611	4049170.124	2363358.2	114334.9423	5.82E+07	353688.3829	1.24E+07	3.45E+07	63270.80078	8918404.648	2070321.409	7649131.703	1.32E+07	167114.9025	4.16E+07	1148161.942
B300193	POS	9.818	464.31383	C23 H46 N O6 P	LysoPE(P-18:1(9Z)/0:0)	2.97E-04	0.640412553	92.13824898	level1	BMDB		HMDB0240599	Lipids and lipid-like molecules	Glycerophosphoethanolamines	Glycerophospholipids	Amines and derivatives				0.010284234	1.007153956	0.832643847	1.895459271	3.720403945	0.049743324	-0.711736771	0.610584651	0.778234547	2.068276455	4.193853469	0.221255961	-1.767962307	0.293623164	0.386592688	2.73E+07	2.37E+07	1.06E+08	3.61E+07	189617.87	1.43E+07	3.02E+07	9093588.736	2965983.637	4100920.26	1.92E+07	9507605.599	2.34E+08	1.75E+07	311525.4482
B300194	POS	10.052	466.32967	C23 H48 N O6 P	PE(P-18:0/0:0)	4.84E-04	1.039937496	92.97632845	level1	BMDB										-0.757843437	0.591379674	0.552865536	2.537266105	5.804879443	0.086854342	-1.947348155	0.259292403	0.703993229	3.94148755	15.36405949	0.269279824	-2.746522725	0.149009609	0.377174736	2424192.847	1695830.391	2.09E+08	1558178.84	82758.29032	1011606.992	1594595.719	5235505.708	663813.2169	2696645.487	5643793.328	709011.2052	4.94E+08	638433.913	96113.66911
B300203	POS	12.534	760.58414	C42 H82 N O8 P	PC(16:0/18:1(9Z))	-8.97E-04	-1.181253934	90.5392509	level1	BMDB		HMDB0007972	Lipids and lipid-like molecules	Glycerophosphocholines	Glycerophospholipids	Glycerophospholipids[GP]				0.092322819	1.066085258	0.671165933	-0.101843694	0.931841382	0.995604772	-1.992448155	0.251312066	0.532781737	4.485388864	22.39941057	0.794283283	-2.8921664	0.134701106	0.50118792	507816.4816	795093.4962	2.04E+08	446499.0733	395014.1135	377438.6355	387957.5415	2507864.755	449548.3216	1.81E+07	392339.3614	412440.2701	3.98E+08	1870497.508	458947.9837
B300204	NEG	0.833	143.035	C3 H4 O2	Acrylic acid	3.72E-06	0.051629007	91.52319577	level1	BMDB	C19501	HMDB0031647	Organic acids and derivatives	Acrylic acids and derivatives	Carboxylic acids and derivatives	Organic acids				0.373189262	1.295212902	0.831053457	0.401900594	1.321247365	0.661039685	0.071496108	1.050805829	0.906788876	0.88478838	1.846493751	0.304317372	0.385067018	1.30592045	0.418157652	3684522.864	5705624.323	1.71E+07	5081405.944	807940.8186	5365558.82	4602003.663	7871132.588	2890020.628	1907209.891	2806513.664	2969945.844	3.15E+07	2482490.217	1191398.274
B300208	NEG	3.086	107.05028	C7 H8 O	4-Methylphenol	4.62E-05	0.427728293	94.95381377	level1	BMDB	C01468	HMDB0001858	Benzenoids	Cresols	Phenols	Phenols and derivatives	Xenobiotics biodegradation and metabolism	Toluene degradation	map00623 Toluene degradation; map00633 Nitrotoluene degradation; map01100 Metabolic pathways; map01120 Microbial metabolism in diverse environments; map01220 Degradation of aromatic compounds; map04974 Protein digestion and absorption	0.025392512	1.017756554	0.97443148	-0.703107379	0.61424777	0.417331109	-0.333231818	0.793756376	0.997413986	-1.465269169	0.362167961	0.260302424	-3.394884839	0.095068761	0.03745241	776048.8302	874235.5718	409821.351	4562607.061	3006635.356	3472233.201	5084228.952	100420.0607	1206824.893	1955641.829	1192834.865	3105608.612	58388.58255	7728007.098	1324812.428
B300211	NEG	0.758	116.0717	C5 H11 N O2	5-Aminovaleric acid	6.83E-07	0.005837797	97.76969886	level1	BMDB	C00431	HMDB0003355	Organic acids and derivatives	Amino acids, peptides, and analogues	Carboxylic acids and derivatives	Amino acids, peptides, and analogues	Amino acid metabolism	Lysine degradation	map00310 Lysine degradation; map00330 Arginine and proline metabolism; map00470 D-Amino acid metabolism; map01100 Metabolic pathways; map01120 Microbial metabolism in diverse environments	0.509448956	1.423506377	0.528520444	-0.576593967	0.670544988	0.451617733	-0.403540038	0.756000955	0.649300708	0.348172942	1.27294752	0.384952519	1.201016085	2.299015328	0.050306467	1.64E+07	3.20E+07	8.64E+07	1.17E+07	6744541.01	1.26E+07	1.18E+07	3.27E+07	8173739.748	6916765.538	7323484.925	9764005.624	1.39E+08	7545325.516	2492697.954
B300213	NEG	0.632	128.03538	C5 H7 N O3	4-Oxoproline	4.09E-05	0.316580713	96.35019184	level1	BMDB	C01877	HMDB0304793	Organic acids and derivatives	Amino acids, peptides, and analogues	Carboxylic acids and derivatives	Amino acids, peptides, and analogues				-0.143948759	0.905038607	0.733931346	0.215102608	1.160786469	0.842549605	-0.29465458	0.815267506	0.510149311	0.464155903	1.379509989	0.410338777	-0.375039957	0.771084057	0.301389432	1.44E+07	1.85E+07	4.29E+07	2.23E+07	4870813.892	2.92E+07	2.10E+07	2.85E+07	1.63E+07	9143425.062	1.39E+07	1.53E+07	6.56E+07	1.38E+07	6376055.696
B300215	NEG	2.388	131.0714	C6 H12 O3	2-Hydroxycaproic acid	2.83E-05	0.214599595	89.69851929	level1	BMDB		HMDB0001624	Lipids and lipid-like molecules	Fatty acids and conjugates	Fatty Acyls	Fatty acyls[FA]				3.633172169	12.40777194	0.316999246	1.320901634	2.498221911	0.071721455	3.518016072	11.45587755	0.137521576	1.316300959	2.490267908	0.186912948	2.244743081	4.739526983	0.112648916	588495.7939	833033.4787	1502117.809	1144832.157	8462890.473	1083252.628	799479.4348	401436.4209	667875.0923	1539591.786	606132.8926	566711.5444	246276.7832	647325.6033	1823721.154
B300216	NEG	5.125	138.01971	C6 H5 N O3	4-Nitrophenol	4.33E-05	0.311275954	95.13129609	level1	BMDB	C00870	HMDB0001232	Benzenoids	Nitrophenols	Phenols	Phenols and derivatives	Xenobiotics biodegradation and metabolism	Aminobenzoate degradation	map00627 Aminobenzoate degradation; map01120 Microbial metabolism in diverse environments	0.070477247	1.05006399	0.829598607	0.397909731	1.317597507	0.15009703	-0.103022072	0.931080575	0.835849738	-0.008600803	0.994056113	0.982392674	0.012780047	1.008897806	0.901611144	4097575.872	2796196.899	3502966.142	6848645.115	4868467.602	5937368.286	5522320.42	3595293.894	7740997.705	4654043.743	4523532.487	5792665.734	5021887.265	5861844	4110708.011
B300227	NEG	1.963	227.0673	C9 H12 N2 O5	2'-Deoxyuridine	-1.69E-04	-0.740734917	80.33371704	level1	BMDB	C00526	HMDB0000012	Nucleosides, nucleotides, and analogues	Pyrimidine 2'-deoxyribonucleosides	Pyrimidine nucleosides	Nucleic acids and analogues	Nucleotide metabolism	Pyrimidine metabolism	map00240 Pyrimidine metabolism; map01100 Metabolic pathways; map01232 Nucleotide metabolism; map02010 ABC transporters	-0.825102979	0.564441911	0.374764137	0.842854586	1.793595527	0.374311835	-1.429104594	0.371361306	0.356510591	0.711521825	1.637530553	0.446889734	-0.112795455	0.924794386	0.913707427	735071.6029	3120831.307	6481814.445	2596483.806	9437.717149	2290636.513	1235394.667	1553616.329	748452.6945	8344.448081	1702741.772	1427763.679	9233581.505	1037508.919	12013.92162
B300236	NEG	8.269	311.22269	C18 H32 O4	(+/-)9-HpODE	-8.75E-05	-0.280311653	89.23506493	level1	BMDB		HMDB0242602	Lipids and lipid-like molecules	Lineolic acids and derivatives	Fatty Acyls	Fatty acyls[FA]				-0.336529696	0.79194399	0.857250387	-0.945677413	0.519185712	0.298666462	0.384577907	1.305477784	0.996139512	-1.439217721	0.368767208	0.145772477	-1.932950866	0.261892951	0.030553727	1960234.48	1.05E+07	7155138.021	3.87E+07	4.24E+07	2.16E+07	7427807.04	2.48E+07	1.10E+07	8.06E+07	2.83E+07	1.52E+07	3561705.561	1.42E+07	3.25E+07
B300237	NEG	8.367	313.23836	C18 H34 O4	(+/-)12(13)-DiHOME	-7.50E-05	-0.238744549	87.63260681	level1	BMDB	C14829	HMDB0004705	Lipids and lipid-like molecules	Fatty acids and conjugates	Fatty Acyls	Fatty acyls[FA]	Lipid metabolism	Linoleic acid metabolism	map00591 Linoleic acid metabolism	0.450659815	1.366665157	0.803689296	-0.426771331	0.743924785	0.661890944	0.297270161	1.228817069	0.773089154	0.224120457	1.168064917	0.713575345	-0.50963883	0.702398257	0.386614826	2.75E+07	2.59E+07	2.16E+07	5225067.762	1.45E+08	2.61E+07	7232264.97	5.29E+07	2.41E+07	1.49E+08	3.08E+07	2.32E+07	7528770.891	1.29E+07	6.01E+07
B300238	NEG	8.479	313.23833	C18 H34 O4	(+/-)9,10-dihydroxy-12Z-octadecenoic acid	-9.46E-05	-0.300982	90.94364426	level1	BMDB		HMDB0004704	Lipids and lipid-like molecules	Fatty acids and conjugates	Fatty Acyls	Fatty acyls[FA]				-0.416181808	0.749405355	0.51860468	-1.401863285	0.378440059	0.037417694	-0.157374259	0.896655522	0.837017646	-1.404910927	0.377641461	0.1663842	-2.001627551	0.249718126	0.027759025	2.41E+07	2.40E+07	1.56E+07	2.78E+07	1.68E+08	2.81E+07	2.95E+07	4.37E+07	1.92E+07	1.72E+08	2.91E+07	2.03E+07	8099310.158	2.96E+07	7.76E+07
B300240	NEG	9.655	452.27796	C21 H44 N O7 P	Glycerophospho-N-palmitoyl ethanolamine	-3.05E-04	-0.671768782	94.8219746	level1	BMDB										-0.090407148	0.939257641	0.842776089	0.087778576	1.062732554	0.957412005	-0.248160336	0.841969375	0.692023356	-0.104376832	0.930206656	0.853801901	-2.654412428	0.158833548	0.022864378	135800.5285	146613.2989	783816.9131	120616.78	1884991.945	130682.921	96468.45693	932015.2227	271003.9399	2766751.567	104527.3518	134237.6394	269295.5496	132882.8195	409004.9853
B300242	NEG	1.314	159.06626	C7 H12 O4	3,3-Dimethylglutaric acid	-2.64E-05	-0.16479368	85.90295345	level1	BMDB		HMDB0002441	Lipids and lipid-like molecules	Fatty acids and conjugates	Fatty Acyls	Fatty acyls[FA]				1.067713457	2.096108588	0.867638252	2.149617429	4.437101112	0.214250203	0.327971575	1.25524726	0.859950892	1.514389877	2.856779877	0.318458946	-0.37192767	0.77274929	0.561770018	386597.9482	394623.8454	302323.2261	1559273.796	288949.5114	1328557.263	1570655.172	194655.6064	676188.411	547025.4472	2328608.021	1387124.381	50432.17089	1207415.444	131946.6862
B300246	POS	0.65	104.1071	C5 H13 N O	Choline	1.14E-04	1.106111878	95.57310265	level1	BMDB	C00114	HMDB0000097	Organic nitrogen compounds	Quaternary ammonium salts	Organonitrogen compounds	Quaternary ammonium salts	Amino acid metabolism	Glycine, serine and threonine metabolism	map00260 Glycine, serine and threonine metabolism; map00552 Teichoic acid biosynthesis; map00564 Glycerophospholipid metabolism; map01100 Metabolic pathways; map02010 ABC transporters; map04725 Cholinergic synapse; map04976 Bile secretion; map05231 Choline metabolism in cancer	1.04453397	2.062699943	0.521530944	1.424132649	2.683531177	0.053186168	-0.316004197	0.80329166	0.440212079	1.48469218	2.798574551	0.167412696	1.506861361	2.841910973	0.028411155	5.38E+08	8.80E+08	2.87E+09	7.38E+08	7.78E+08	5.19E+08	5.51E+08	2.02E+09	2.98E+08	1.03E+09	6.26E+08	4.51E+08	3.75E+09	4.43E+08	5.03E+08
B300247	POS	3.492	118.06509	C8 H7 N	Indole	-3.81E-05	-0.325486772	77.48856774	level1	BMDB	C00463	HMDB0000738	Organoheterocyclic compounds	Indoles	Indoles and derivatives	Indoles	Amino acid metabolism	Tryptophan metabolism	map00380 Tryptophan metabolism; map00400 Phenylalanine, tyrosine and tryptophan biosynthesis; map00402 Benzoxazinoid biosynthesis; map00999 Biosynthesis of various plant secondary metabolites; map01100 Metabolic pathways; map01110 Biosynthesis of secondary metabolites; map04974 Protein digestion and absorption	-0.070297685	0.952441451	0.871508807	-1.555944124	0.340105885	0.120974939	-0.265851557	0.831707671	0.727266453	-0.211284573	0.863767791	0.717467905	0.41749262	1.335604278	0.556020239	972636.1968	2100840.021	8022559.061	251559.9343	914334.8539	352332.9858	425650.2024	4256156.345	392500.0992	1587449.198	422204.1716	296652.8464	1.53E+07	282917.154	322744.8213
B300248	POS	1.113	123.05547	C6 H6 N2 O	Nicotinamide	1.80E-04	1.478131808	93.62813082	level1	BMDB	C00153	HMDB0001406	Organoheterocyclic compounds	Pyridinecarboxylic acids and derivatives	Pyridines and derivatives	Pyridine and derivatives	Metabolism of cofactors and vitamins	Nicotinate and nicotinamide metabolism	map00760 Nicotinate and nicotinamide metabolism; map01100 Metabolic pathways; map01240 Biosynthesis of cofactors; map04212 Longevity regulating pathway - worm; map04977 Vitamin digestion and absorption	0.277150344	1.211798936	0.702911965	1.263985529	2.401582765	0.03715409	-4.218742413	0.053707136	0.068138825	1.363463949	2.573022279	0.155010706	0.284549557	1.218029907	0.991880006	6285427.632	5864934.586	1.41E+08	3078925.107	1.15E+07	2704302.548	2725948.979	8.62E+07	4624118.367	9452279.946	6072672.019	6006063.14	1.84E+08	5437398.685	2.65E+07
B300251	POS	0.744	144.10225	C7 H13 N O2	DL-Stachydrine	3.49E-04	2.440793124	80.69073839	level1	BMDB	C10172	HMDB0004827	Organic acids and derivatives	Amino acids, peptides, and analogues	Carboxylic acids and derivatives	Amino acids, peptides, and analogues				0.261360143	1.198608195	0.764309637	-0.377550359	0.769743477	0.504197367	0.058441505	1.041340228	0.970942048	-1.347616906	0.392940586	0.008631502	-0.890664765	0.539365532	0.299680516	1.67E+07	1.69E+07	9802393.188	4.03E+07	2.70E+07	3.17E+07	4.03E+07	9977713.294	2.38E+07	1.99E+07	1.08E+07	1.93E+07	8255863.379	4.34E+07	1.27E+07
B300253	POS	0.67	162.11274	C7 H15 N O3	DL-Carnitine	2.77E-04	1.71744287	97.26591719	level1	BMDB	C00318	HMDB0000062	Organic nitrogen compounds	Quaternary ammonium salts	Organonitrogen compounds	Quaternary ammonium salts			map04714 Thermogenesis; map04976 Bile secretion; map05415 Diabetic cardiomyopathy	-0.942130111	0.520463858	0.320444982	0.764268493	1.698508565	0.202153039	-1.673011277	0.3135981	0.07603643	0.034693524	1.024339196	0.965720897	-1.672252443	0.313763091	0.011575904	1.61E+07	2.06E+07	3.80E+07	3.66E+07	9151841.909	1.32E+07	2.99E+07	3.90E+07	2.02E+07	8575962.919	3.81E+07	1.95E+07	1.39E+08	2.29E+07	1.82E+07
B300260	POS	4.73	260.18553	C13 H25 N O4	Hexanoylcarnitine	-1.05E-04	-0.406488903	93.28222265	level1	BMDB		HMDB0000756	Lipids and lipid-like molecules	Fatty acid esters	Fatty Acyls	Fatty acyls[FA]				-0.43143271	0.741525027	0.655755475	-0.431226709	0.741630916	0.418712132	-1.241407459	0.422959825	0.230607444	1.624108231	3.082515676	0.663977295	0.955772038	1.939617316	0.108210562	256610.3421	455129.5769	1.07E+07	710116.2152	139601.9774	676199.2466	788809.4807	7749374.055	104046.2268	156815.8587	286846.8471	623873.4203	7232163.33	919150.1342	636761.6565
B300264	POS	9.783	326.3053	C20 H39 N O2	Oleoyl ethanolamide	-5.48E-05	-0.168399299	89.64957056	level1	BMDB	C20792	HMDB0002088	Organic nitrogen compounds	Amines	Organonitrogen compounds	Amines			map04024 cAMP signaling pathway	0.511863296	1.425890599	0.510838503	1.184839551	2.273381099	0.096897541	0.824312249	1.770690726	0.416228736	0.913259622	1.88329581	0.250306026	-0.406150435	0.754634292	0.955134854	6157856.665	4008142.532	3915053.4	2253734.811	1120702.129	4365719.84	2287021.428	2607184.134	1.26E+07	1.23E+07	7373934.514	4156926.498	6808903.353	1249417.443	5583939.223
B300272	POS	3.494	223.10762	C11 H14 N2 O3	Glycyl-Phenylalanine	-9.58E-05	-0.431410174	86.40407355	level1	BMDB		HMDB0028848	Organic acids and derivatives	Amino acids, peptides, and analogues	Carboxylic acids and derivatives	Amino acids, peptides, and analogues				-1.161658025	0.446998525	0.484543736	-1.693032877	0.309276072	0.443759352	-0.186262295	0.878879758	0.642400084	-0.723266778	0.605724311	0.210813694	1.240738606	2.363194881	0.091088298	8730555.641	1.68E+07	2.91E+07	2195486.345	5159392.337	2662313.591	2287117.894	2.18E+07	2440729.204	2823827.855	1481496.428	1279964.201	3.79E+07	2256273.682	2355226.291
B300275	NEG	5.46	227.12881	C12 H20 O4	Traumatic acid	-7.59E-05	-0.332894865	87.50561449	level1	BMDB	C16308	HMDB0000933	Lipids and lipid-like molecules	Fatty acids and conjugates	Fatty Acyls	Fatty acyls[FA]	Lipid metabolism	alpha-Linolenic acid metabolism	map00592 alpha-Linolenic acid metabolism; map01110 Biosynthesis of secondary metabolites	-0.003692235	0.99744401	0.881940374	-0.976197085	0.508317891	0.138804699	0.357425446	1.281137609	0.428220015	-1.28901715	0.409229726	0.269279824	-0.426974421	0.743820069	0.598585766	2093411.128	2046302.885	194280.5926	5612904.607	1860347.378	3968539.268	6692797.895	195777.1465	1313801.754	1228199.67	1209017.964	2578399.622	172010.9454	8543728.265	1098046.658
B300277	NEG	6.042	229.14442	C12 H22 O4	Dodecanedioic acid	-1.12E-04	-0.486648005	96.11392953	level1	BMDB	C02678	HMDB0000623	Lipids and lipid-like molecules	Fatty acids and conjugates	Fatty Acyls	Fatty acyls[FA]				-1.764657349	0.294296574	0.659101247	-1.008873547	0.496934101	0.52742017	0.089354901	1.063894357	0.840125276	-1.757721307	0.295714869	0.30298633	-1.565153373	0.33794178	0.055658507	1101395.293	2464305.469	402274.9412	5.22E+07	4192401.121	3.17E+07	5.05E+07	522064.4389	2406232.788	3067505.284	2861413.077	2.11E+07	545465.4529	4.87E+07	2560809.625
B300284	NEG	3.903	245.13925	C12 H22 O5	3-Hydroxydodecanedioic acid	-1.96E-04	-0.794837945	97.28499663	level1	BMDB		HMDB0000413	Organic acids and derivatives	Medium-chain hydroxy acids and derivatives	Hydroxy acids and derivatives	Organic acids				0.374508615	1.296397924	0.732997642	1.14871842	2.217168506	0.107697861	0.750042782	1.681842704	0.385810109	2.209103551	4.623878697	0.134591286	-0.097080814	0.934922826	0.771461457	1914858.88	2816923.947	660332.8725	800538.862	962957.0104	8122476.17	9912962.951	267809.3043	3242762.543	570133.5529	2391769.003	1629787.641	101904.73	1076280.084	249240.5879
B300288	POS	1.484	260.1604	C11 H21 N3 O4	Leucyl-Glutamine	-8.23E-05	-0.317454591	71.70579388	level1	BMDB		HMDB0028927	Organic acids and derivatives	Amino acids, peptides, and analogues	Carboxylic acids and derivatives	Amino acids, peptides, and analogues				2.883784969	7.380839761	0.741254889	-0.782131243	0.581507118	0.462107814	-1.1223314	0.459350913	0.465248121	-0.654566237	0.635266463	0.78203822	3.738820705	13.35048922	0.01491853	759695.7336	894817.6574	7412241.749	305282.8144	376704.8519	397100.9995	345447.8814	1.99E+07	59006.22146	427742.4759	309308.217	235575.6177	1.18E+07	483911.1023	866939.5813
B300294	POS	9.401	269.2475	C17 H32 O2	10Z-Heptadecenoic acid	-8.15E-06	-0.030385388	92.49794312	level1	BMDB		HMDB0060038	Lipids and lipid-like molecules	Fatty acids and conjugates	Fatty Acyls	Fatty acyls[FA]				1.05086901	2.07177741	0.502318583	-0.244659803	0.844014797	0.814556822	2.653409088	6.291522096	0.078263882	1.451259924	2.734467517	0.06580139	-1.232718284	0.425514947	0.215203336	3649669.08	3406366.364	1562833.774	2210208.452	1101156.841	1235292.357	1095507.634	875004.0487	2329736.839	6635949.394	8037485.077	5601913.44	497525.8608	1398566.593	684805.9165
B300295	NEG	9.622	271.22764	C16 H32 O3	2-Hydroxyhexadecanoic acid	-2.32E-04	-0.853194588	94.87769862	level1	BMDB		HMDB0031057	Lipids and lipid-like molecules	Fatty acids and conjugates	Fatty Acyls	Fatty acyls[FA]				0.002288261	1.00158736	0.987811107	1.291724272	2.44820484	0.127377307	-0.619732757	0.650791468	0.537001967	1.501035917	2.830458786	0.58629893	-1.159095681	0.447793136	0.033261906	1.28E+07	1.25E+07	2.44E+07	4.37E+07	1.25E+07	1.53E+07	1.39E+07	7740581.042	1.28E+07	1.84E+07	1.70E+07	1.70E+07	2.59E+07	2.73E+07	2.84E+07
B300298	NEG	8.046	277.14435	C16 H22 O4	Monoethylhexyl phthalic acid	-1.84E-04	-0.662535575	92.30197078	level1	BMDB	C03343	HMDB0013248	Benzenoids	Benzoic acids and derivatives	Benzene and substituted derivatives	Benzene and derivatives				-0.156069748	0.897466661	0.762617421	-0.10494561	0.929839997	0.958287033	-0.048714727	0.966797249	0.820436892	-2.184469562	0.219993139	0.35498194	-1.148225913	0.451179708	0.046070956	148188.3505	129289.7615	145785.5054	955278.7464	629624.6079	303524.7597	479841.5307	191826.2253	225708.8967	455635.8574	208492.051	237975.8961	171949.0158	316832.4359	421659.0841
B300299	NEG	3.573	283.08204	C13 H16 O7	p-Cresol glucuronide	-2.83E-04	-0.995779278	90.11729021	level1	BMDB		HMDB0011686	Organic oxygen compounds	Carbohydrates and carbohydrate conjugates	Organooxygen compounds	Carbohydrates				1.074528739	2.106034017	0.581437552	-0.057149722	0.961161175	0.813132809	-1.419896352	0.373739162	0.332948411	-0.117616429	0.92170921	0.942379273	1.724737565	3.305199981	0.28325457	2449.882686	3203.426685	355205.8102	4741.394182	1984.580561	1700.796921	2181.514782	345762.989	3499.396774	11567.78479	1225.926912	3234.014257	472006.106	1635.011621	77499.81718
B300300	NEG	8.291	285.20694	C16 H30 O4	Hexadecanedioic acid	-1.92E-04	-0.67083379	95.14491057	level1	BMDB	C19615	HMDB0000672	Lipids and lipid-like molecules	Fatty acids and conjugates	Fatty Acyls	Fatty acyls[FA]	Lipid metabolism	Cutin, suberine and wax biosynthesis	map00073 Cutin, suberine and wax biosynthesis; map01100 Metabolic pathways	-0.12122763	0.91940497	0.947562262	0.696556207	1.620631634	0.362746338	0.7654959	1.699954226	0.400832164	-0.759265162	0.590797177	0.5146681	-0.606810006	0.656647033	0.045016977	2174578.301	1652333.799	987948.0007	2.21E+07	2870096.952	6581638.386	1.21E+07	1292678.393	3615656.605	3431226.979	2816034.767	4869043.316	1634873.567	1.67E+07	3402218.912
B300303	POS	9.615	297.27878	C19 H36 O2	10Z-Nonadecenoic acid	-2.49E-05	-0.083905978	92.10125164	level1	BMDB	C00750	HMDB0013622	Lipids and lipid-like molecules	Fatty acids and conjugates	Fatty Acyls	Fatty acyls[FA]	Amino acid metabolism	Arginine and proline metabolism	map00330 Arginine and proline metabolism; map00410 beta-Alanine metabolism; map00480 Glutathione metabolism; map00770 Pantothenate and CoA biosynthesis; map01100 Metabolic pathways; map01240 Biosynthesis of cofactors; map04976 Bile secretion	0.845764256	1.797216555	0.744079877	-1.246979753	0.421329328	0.678559522	1.882359477	3.686775265	0.725433699	1.97279073	3.925266835	0.520918917	-3.726329928	0.075554949	0.175612096	2.57E+08	9959030.455	1.54E+08	5.48E+07	3.21E+07	6.96E+07	9.48E+07	6.09E+07	1.77E+07	4.21E+08	7.19E+07	9.51E+07	4.42E+07	2.24E+07	5266669.445
B300304	NEG	10.056	299.25899	C18 H36 O3	9-hydroxyoctadecanoic acid	-1.81E-04	-0.602710632	95.07746209	level1	BMDB		HMDB0061661	Lipids and lipid-like molecules	Fatty acids and conjugates	Fatty Acyls	Fatty acyls[FA]				-0.33463329	0.792985675	0.565361974	0.61982045	1.536683922	0.091758323	-0.04982707	0.966052119	0.965676224	1.085990072	2.122831809	0.595781251	-1.114544102	0.461837075	0.014778604	1.31E+07	9328945.711	1.12E+07	2.68E+07	1.38E+07	1.65E+07	1.18E+07	6966739.384	2.63E+07	1.99E+07	2.31E+07	1.34E+07	2.57E+07	1.45E+07	1.99E+07
B300306	NEG	10.015	303.23285	C20 H32 O2	Arachidonic acid	-1.05E-04	-0.345267423	91.13668363	level1	BMDB	C00219	HMDB0001043	Lipids and lipid-like molecules	Fatty acids and conjugates	Fatty Acyls	Fatty acyls[FA]	Lipid metabolism	Arachidonic acid metabolism	map00590 Arachidonic acid metabolism; map00591 Linoleic acid metabolism; map01040 Biosynthesis of unsaturated fatty acids; map01100 Metabolic pathways; map04216 Ferroptosis; map04217 Necroptosis; map04270 Vascular smooth muscle contraction; map04611 Platelet activation; map04664 Fc epsilon RI signaling pathway; map04666 Fc gamma R-mediated phagocytosis; map04723 Retrograde endocannabinoid signali…	-0.273114882	0.827530917	0.726107582	1.229835994	2.345403257	0.205577365	-0.779822034	0.582438636	0.625161	1.004957962	2.006885018	0.384512203	-1.952256223	0.258411786	0.158629215	1.96E+08	1.97E+08	7.63E+08	9.24E+07	1.60E+07	5.73E+07	5.57E+07	1.78E+08	9.65E+07	1.04E+08	2.98E+08	4.71E+07	1.74E+09	7.10E+07	1.26E+07
B300307	NEG	10.231	305.24846	C20 H34 O2	Dihomo-alpha-linolenic acid	-1.40E-04	-0.455947074	92.29970879	level1	BMDB	C16522	HMDB0060039	Lipids and lipid-like molecules	Fatty acids and conjugates	Fatty Acyls	Fatty acyls[FA]	Lipid metabolism	Biosynthesis of unsaturated fatty acids	map01040 Biosynthesis of unsaturated fatty acids	-0.88663363	0.540874718	0.566257645	0.91128021	1.880713654	0.323777756	-1.762160651	0.294806318	0.530794893	1.073609759	2.104692925	0.411685631	-7.166953003	0.006958765	0.326423433	1.00E+07	1.01E+07	4.17E+07	1.86E+07	122568.8481	5230276.681	4381049.404	2697818.006	4541976.365	1662557.879	2.38E+07	6186849.379	8.03E+07	4915163.048	8231.854501
B300310	POS	5.071	313.15458	C18 H20 N2 O3	Phenylalanylphenylalanine	-9.30E-05	-0.297796111	85.98596441	level1	BMDB		HMDB0013302	Organic acids and derivatives	Amino acids, peptides, and analogues	Carboxylic acids and derivatives	Amino acids, peptides, and analogues				1.535406825	2.898701598	0.785551931	-1.662989683	0.315784074	0.117698437	-0.614443514	0.653181795	0.963048804	-1.826692581	0.281910168	0.125095929	2.038212175	4.107362202	0.154942447	943813.4762	1219876.14	735161.0839	371440.8639	1444961.172	448429.2992	321286.0435	3719371.661	314924.2882	767596.8417	385618.2818	293305.7837	854686.0004	646150.3573	2555773.666
B300312	NEG	9.122	319.22775	C20 H32 O3	5-HETE	-1.21E-04	-0.379018559	91.53207351	level1	BMDB	C04805	HMDB0011134	Lipids and lipid-like molecules	Eicosanoids	Fatty Acyls	Fatty acyls[FA]	Lipid metabolism	Arachidonic acid metabolism	map00590 Arachidonic acid metabolism; map01100 Metabolic pathways; map04750 Inflammatory mediator regulation of TRP channels	-1.033465452	0.488535243	0.49037765	0.685834437	1.608632126	0.84047403	0.468381148	1.383556104	0.948229672	-0.685432822	0.621819247	0.958668898	-2.653634972	0.158919166	0.033128497	482088.7255	511674.2862	329200.2072	2106100.963	850503.4978	231512.6733	233307.0146	217336.4473	341119.0591	1861781.064	1950351.949	152758.6937	418194.645	304956.0517	230355.3977
B300314	NEG	9.957	327.23287	C22 H32 O2	Docosahexaenoic Acid	-7.78E-05	-0.236906475	95.44170068	level1	BMDB	C06429	HMDB0002183	Lipids and lipid-like molecules	Fatty acids and conjugates	Fatty Acyls	Fatty acyls[FA]	Lipid metabolism	Biosynthesis of unsaturated fatty acids	map01040 Biosynthesis of unsaturated fatty acids	-1.965898177	0.255979791	0.116254333	-1.261693258	0.417054185	0.034373505	-2.500442688	0.17672246	0.18744632	-1.906874265	0.266669685	0.231495068	-1.933299408	0.261829688	0.089470763	1.52E+07	1.15E+07	9.32E+07	2.20E+07	1695705.496	1.26E+07	8554757.845	1.73E+07	1.22E+07	8330531.522	4.12E+07	8300499.76	2.68E+08	6.25E+07	1758900.651
B300315	POS	8.912	329.26862	C19 H36 O4	MG(0:0/16:1(9Z)/0:0)	-2.53E-05	-0.077053442	77.76983689	level1	BMDB		HMDB0011534	Lipids and lipid-like molecules	Monoradylglycerols	Glycerolipids	Glycerolipids[GL]				0.609591926	1.525827559	0.881710006	-0.726615304	0.604320043	0.808501072	0.200805887	1.149340195	0.982725195	0.478337706	1.393137548	0.515808682	-1.912020706	0.265720105	0.444721047	1045857.868	586111.283	2355432.575	747192.0807	5475891.986	429465.7178	308611.0367	4082714.87	653213.0531	5713354.62	5518201.788	990251.788	441805.1563	333958.401	477512.7646
B300316	NEG	10.134	329.24851	C22 H34 O2	Docosapentaenoic acid (22n-3)	-9.39E-05	-0.284282289	92.20001756	level1	BMDB	C16513	HMDB0006528	Lipids and lipid-like molecules	Fatty acids and conjugates	Fatty Acyls	Fatty acyls[FA]	Lipid metabolism	Biosynthesis of unsaturated fatty acids	map01040 Biosynthesis of unsaturated fatty acids	-0.706484625	0.612811542	0.581437552	0.617759868	1.534490664	0.377456073	-0.885910778	0.541145788	0.812020888	0.177404579	1.130847649	0.593084051	-3.446386539	0.091734833	0.138470015	9458657.321	8638623.255	4.41E+07	7964076.167	222018.2859	4989632.567	2796534.964	4292760.739	5707723.74	1821774.407	2.26E+07	3189452.232	9.31E+07	7333999.497	397654.8586
B300320	POS	5.03	352.16543	C20 H21 N3 O3	Phenylalanyltryptophan	-1.36E-04	-0.387163452	91.76653602	level1	BMDB		HMDB0029006	Organic acids and derivatives	Amino acids, peptides, and analogues	Carboxylic acids and derivatives	Amino acids, peptides, and analogues				0.89481512	1.859371593	0.799112535	-1.286446102	0.409959671	0.364981458	-0.526814482	0.694085607	0.918618595	-0.792357715	0.577399709	0.357724835	1.883755312	3.690344018	0.007094404	258787.4965	389313.0176	514807.6622	31915.38513	275501.4236	147476.4056	61042.60948	3332856.368	66707.86675	155566.0838	98150.54479	32171.47374	580026.4123	109550.9121	161966.5316
B300321	NEG	9.859	351.25401	C21 H36 O4	MG(18:3(6Z,9Z,12Z)/0:0/0:0)	-7.86E-05	-0.223074177	87.49981196	level1	BMDB		HMDB0011569	Lipids and lipid-like molecules	Lineolic acids and derivatives	Fatty Acyls	Fatty acyls[FA]				-0.501786457	0.706231729	0.565721542	-2.006886346	0.248809531	0.270488814	1.003070079	2.004260564	0.967681078	-1.991977054	0.251394143	0.509108224	-0.90182113	0.535210702	0.701947759	341332.8608	216831.6886	393387.8811	23340.27108	1257367.618	77124.95026	7825.598879	554257.812	847157.7848	2237045.328	227358.2631	123188.7597	89449.75332	21316.97694	51781.9605
B300322	POS	8.782	355.28429	C21 H38 O4	MG(0:0/18:2(9Z,12Z)/0:0)	1.06E-05	0.029811287	75.28898268	level1	BMDB		HMDB0011538	Lipids and lipid-like molecules	Lineolic acids and derivatives	Fatty Acyls	Fatty acyls[FA]				-0.829238477	0.56282625	0.833411628	-0.407063488	0.75415685	0.553324286	-1.048050257	0.483621317	0.598994642	-0.735126844	0.600765202	0.368629737	-0.271352631	0.828542363	0.824822513	391056.628	466425.1277	4868365.718	116440.9012	1120627.954	65376.16314	160276.6641	1.45E+07	227257.3115	1335279.353	614975.736	167089.8618	1957814.277	253695.8018	456206.2039
B300328	NEG	5.624	377.07	C18 H18 O7 S	Enterolactone 3''-sulfate	-4.90E-05	-0.129592069	94.95894339	level1	BMDB		HMDB0240506	Lignans, neolignans and related compounds	Tetrahydrofuran lignans	Furanoid lignans	Lignans and related compounds				-1.475005893	0.359731926	0.452719846	-1.607604156	0.328142836	0.387046218	-0.525158122	0.694882945	0.733518177	0.202481428	1.15067581	0.80572021	-2.685552503	0.155441916	0.002252883	177476.8331	197301.1688	306372.6119	37393.43786	975144.0425	8827.764871	20960.85062	348704.5445	69507.88862	757104.2608	61308.54832	29232.89078	237663.7389	5005.458089	540783.6217
B300333	NEG	8.22	399.22105	C21 H36 O5 S	5alpha-Pregnan-3beta,20beta-diol 3-sulfate	-1.85E-05	-0.046314454	92.40201508	level1	BMDB		HMDB0240579	Lipids and lipid-like molecules	Sulfated steroids	Steroids and steroid derivatives	Steroids and derivatives				-3.848677963	0.069411669	0.298542454	-2.513639466	0.175113296	0.637228977	-2.137728721	0.227237254	0.880562569	0.009100316	1.006327795	0.938389617	-2.37544858	0.192716422	0.405698141	2264763.281	2347181.987	747495.4066	95700.78605	623466.3071	42365.86257	54300.30498	15128.95117	53764.81735	32772.71343	134357.3833	42521.6668	5402.704637	94844.07771	22003.78392
B300338	POS	9.618	454.2932	C21 H44 N O7 P	LysoPE(0:0/16:0)	3.88E-04	0.856848134	93.42278848	level1	BMDB		HMDB0011473	Lipids and lipid-like molecules	Glycerophosphoethanolamines	Glycerophospholipids	Amines and derivatives				-0.251916305	0.83978021	0.779971984	0.265382834	1.201954959	0.611389048	-0.84048588	0.558455457	0.542683263	1.38357411	2.609139552	0.357652773	1.788540563	3.454652415	0.028344822	2.28E+08	7.28E+07	3.34E+08	1.23E+08	2565179.466	1.31E+08	1.56E+08	7.12E+07	1.91E+08	1.84E+07	5.83E+08	2.28E+08	7.61E+08	8.45E+07	7811061.571
B300341	NEG	8.104	471.24191	C24 H40 O7 S	Chenodeoxycholic acid 3-sulfate	-2.90E-04	-0.614354955	82.34763152	level1	BMDB		HMDB0002586	Lipids and lipid-like molecules	Bile acids, alcohols and derivatives	Steroids and steroid derivatives	Bile acids, alcohols and derivatives				-1.361396793	0.389205285	0.387001431	-2.362442483	0.194461642	0.028173676	0.533503908	1.447440364	0.977211058	-2.841610794	0.139505045	0.042205272	-1.052082358	0.482271561	0.180444606	162537.7269	159925.0177	476818.565	61464.79958	1336706.982	36127.4676	66507.65648	723281.7952	77014.30775	811186.2454	75982.75474	72852.084	46730.20576	235552.0464	161997.8837
B300343	NEG	9.814	476.27799	C23 H44 N O7 P	LysoPE(0:0/18:2(9Z,12Z))	-2.83E-04	-0.593249449	93.37881886	level1	BMDB		HMDB0011477	Lipids and lipid-like molecules	Glycerophosphoethanolamines	Glycerophospholipids	Amines and derivatives				1.484182256	2.797585562	0.166868355	0.650621411	1.569844228	0.632787033	0.977551115	1.969120111	0.99959805	-0.054255326	0.963091432	0.734547958	2.797666528	6.95314911	0.003086337	1802421.136	821250.1162	1.55E+07	1999548.035	1698407.227	730695.2773	1323968.588	2810599.85	2024070.327	1557600.238	2386874.24	1904086.421	4751026.296	1782287.666	761505.2014
B300344	POS	9.684	480.30899	C23 H46 N O7 P	LysoPE(18:1(9Z)/0:0)	5.25E-04	1.095406152	93.45128924	level1	BMDB		HMDB0011506	Lipids and lipid-like molecules	Glycerophosphoethanolamines	Glycerophospholipids	Amines and derivatives				0.353439947	1.277603302	0.709126958	1.052175173	2.073653971	0.050478327	-0.571907864	0.672726566	0.597689196	0.921547693	1.894146205	0.272441912	0.671016368	1.592194262	0.242169352	1.58E+07	7156646.525	1.42E+08	1.50E+07	699979.7046	7095979.841	1.25E+07	2.00E+07	1.05E+07	5522182.876	3.07E+07	9940940.225	2.21E+08	8244978.416	3596209.929
B300345	NEG	10.328	480.3092	C23 H48 N O7 P	LysoPE(0:0/18:0)	-3.59E-04	-0.746099775	92.7070998	level1	BMDB		HMDB0011129	Lipids and lipid-like molecules	Glycerophosphoethanolamines	Glycerophospholipids	Amines and derivatives				-1.652567466	0.318073599	0.448597313	0.072938016	1.051856586	0.745468452	-0.985996869	0.504876744	0.805800703	3.692997931	12.93311535	0.526845007	-0.583611577	0.667291218	0.544638671	331418.5674	192656.785	3248911.967	433144.8875	3794.231857	29298.14766	49910.62405	60002.37492	9054.742363	5941.763865	48731.69198	27090.01662	2.08E+07	38841.9815	4985.255432
B300348	NEG	9.793	500.27788	C25 H44 N O7 P	LysoPE(20:4(5Z,8Z,11Z,14Z)/0:0)	-3.81E-04	-0.760882262	94.47370169	level1	BMDB		HMDB0011517	Lipids and lipid-like molecules	Glycerophosphoethanolamines	Glycerophospholipids	Amines and derivatives				0.455212606	1.370984828	0.892010253	0.098450241	1.07062277	0.851452264	-1.025347521	0.491291941	0.498416242	0.279319926	1.213622658	0.687686279	-0.560311557	0.678155697	0.265198782	287514.6655	148964.2718	4053594.331	113902.9762	364298.4653	105741.0092	122898.1905	288993.6392	87000.7335	544376.5846	486861.0062	165840.8387	2467391.686	141631.5412	347520.5625
B300351	NEG	7.855	512.26824	C26 H43 N O7 S	Sulfolithocholylglycine	-5.04E-04	-0.982485444	84.75754776	level1	BMDB	C11301	HMDB0002639	Lipids and lipid-like molecules	Bile acids, alcohols and derivatives	Steroids and steroid derivatives	Bile acids, alcohols and derivatives				-1.226292885	0.42741431	0.362620658	-1.578000751	0.334945726	0.143350683	0.917027722	1.88822112	0.922663553	-1.305336453	0.404626734	0.336933116	0.739789925	1.669932657	0.602801081	708280.2486	455457.3728	1229364.298	498967.8881	1648866.815	163707.3813	294242.1921	1891807.147	756634.8094	961851.2787	649363.5505	766792.0852	646099.384	288180.6489	1323271.999
B300354	NEG	7.216	567.31795	C30 H48 O10	Deoxycholic acid 3-glucuronide	4.82E-04	0.847502777	94.59814225	level1	BMDB	C03033	HMDB0002596	Lipids and lipid-like molecules	Steroidal glycosides	Steroids and steroid derivatives	Steroids and derivatives	Carbohydrate metabolism	Pentose and glucuronate interconversions	map00040 Pentose and glucuronate interconversions; map00053 Ascorbate and aldarate metabolism; map01100 Metabolic pathways; map01240 Biosynthesis of cofactors; map04976 Bile secretion	0.414816688	1.333129276	0.643606119	-1.653562295	0.317854343	0.045109423	0.15703015	1.11498952	0.701397414	-1.396520001	0.379844279	0.285175667	-0.682290103	0.623175274	0.245648923	55083.70197	34725.83089	2516715.644	11443.00229	1814862.745	19761.02376	16799.36239	2612765.284	39771.78975	1630175.894	32287.42432	22185.04131	1200240.802	6979.786713	1019871.796
B300355	NEG	9.737	571.28937	C25 H49 O12 P	LysoPI(16:0/0:0)	4.81E-04	0.841302466	92.92507379	level1	BMDB		HMDB0061695	Lipids and lipid-like molecules	Glycerophosphoinositols	Glycerophospholipids	Glycerophospholipids[GP]				1.162991058	2.239211898	0.323662534	1.496675164	2.821916236	0.039927989	0.254422634	1.192858266	0.931782652	1.57805043	2.98566113	0.378025391	2.155161309	4.454184473	0.042973264	826197.0963	960434.7816	1.37E+07	1924627.595	774922.7442	605525.9619	1010673.424	6377598.402	1851240.034	1835646.787	1421735.33	1105838.7	3.78E+07	1453785.243	148512.5445
B300356	POS	7.57	583.25562	C33 H34 N4 O6	Biliverdin	5.04E-04	0.86558394	86.43052693	level1	BMDB	C00500	HMDB0001008	Organoheterocyclic compounds	Bilirubins	Tetrapyrroles and derivatives	Bilirubins	Metabolism of cofactors and vitamins	Porphyrin and chlorophyll metabolism	map00860 Porphyrin metabolism; map01100 Metabolic pathways; map01110 Biosynthesis of secondary metabolites	0.805564733	1.747829834	0.664206559	0.494397806	1.408732615	0.447304394	1.910358541	3.759025081	0.133438885	0.582145394	1.497073854	0.292122134	-0.331460232	0.794731684	0.464929154	242245.9262	267325.7149	66935.23607	26209.32671	230992.7496	61991.4203	23775.0313	89767.166	195295.7842	952252.8787	183508.0894	83613.17122	73066.22988	27591.83998	502991.0226
B300359	NEG	9.817	597.30474	C27 H51 O12 P	LysoPI(18:1(9Z)/0:0)	2.01E-04	0.335258899	94.01005959	level1	BMDB		HMDB0061693	Lipids and lipid-like molecules	Glycerophosphoinositols	Glycerophospholipids	Glycerophospholipids[GP]				1.097184725	2.139368086	0.226915424	1.341944822	2.53492809	0.055291043	0.570239382	1.484769913	0.919701206	-0.144641029	0.904604433	0.583901924	1.879436954	3.679314382	0.028496907	130306.0477	253569.2802	2482587.36	612520.0147	376027.9192	146917.1266	354980.0795	1137898.464	195890.3316	454321.7924	360860.0457	252393.542	3767621.903	422857.5048	68525.48518
B300367	NEG	12.028	766.54267	C43 H78 N O8 P	PE(18:0/20:4(5Z,8Z,11Z,14Z))	0.003444666	4.48789251	96.58575698	level1	BMDB		HMDB0009003	Lipids and lipid-like molecules	Glycerophosphoethanolamines	Glycerophospholipids	Amines and derivatives				-2.649624804	0.159361518	0.736644247	1.157443982	2.230618793	0.877785876	8.675933991	408.9934676	0.613976154	0.151891287	1.111025005	0.500194166	5.193543309	36.59420526	0.481526801	37472.50943	69344.03476	28370.7305	50747.16989	41633.33727	41354.0882	45607.50756	31695.3413	58053.96134	39816.28116	42740.65679	44806.07261	40277.01506	86940.43787	54034.74889
B300371	POS	1.075	218.13866	C8 H15 N3 O4	N-alpha-Acetyl-L-citrulline	0.025124136	115.7227649	71.01046469	level1	BMDB	C15532	HMDB0000856	Organic acids and derivatives	Amino acids, peptides, and analogues	Carboxylic acids and derivatives	Amino acids, peptides, and analogues	Amino acid metabolism	Arginine biosynthesis	map00220 Arginine biosynthesis; map01100 Metabolic pathways; map01230 Biosynthesis of amino acids	0.557942257	1.472167938	0.547646809	0.87731257	1.836950269	0.367087329	-2.283624536	0.205381119	0.250403765	1.223934611	2.335828917	0.343716474	-0.125005501	0.917000546	0.974662441	1495548.268	2645470.293	2.05E+07	1159897.852	58942.79061	751763.6105	915289.0207	4387325.406	642690.9623	831786.8051	1360506.368	649706.1636	5562569.461	988051.3983	1416297.066
B300376	POS	2.966	232.15437	C11 H21 N O4	Butyrylcarnitine	3.98E-05	0.172126271	90.69733637	level1	BMDB	C02862	HMDB0002013	Lipids and lipid-like molecules	Fatty acid esters	Fatty Acyls	Fatty acyls[FA]				0.737354111	1.66711556	0.49049041	1.69051747	3.227724559	0.115284099	-1.289339512	0.409138296	0.275497078	2.789002275	6.9115164	0.148561594	-0.075362675	0.949103498	0.851365296	6925135.601	1.66E+07	1.26E+08	1738465.209	2779463.334	564666.2774	477699.109	6.84E+07	1154548.665	2134570.533	6170009.283	437056.8032	6.25E+07	281691.6584	2.32E+07
B300377	POS	4.245	245.18607	C12 H24 N2 O3	Leucylleucine	9.79E-05	0.400810481	93.58373004	level1	BMDB	C11332	HMDB0028933	Organic acids and derivatives	Amino acids, peptides, and analogues	Carboxylic acids and derivatives	Amino acids, peptides, and analogues				1.084760001	2.121022612	0.516421324	-0.828833591	0.562984227	0.600764172	-0.590463758	0.664129386	0.927765923	-0.948387035	0.51821151	0.396210895	3.252040981	9.527125415	0.02146252	5396663.528	5420505.97	2574795.11	937018.6854	675649.9658	1130234.966	808681.3577	2.34E+07	1439778.889	760436.9799	1799143.097	860094.5652	4738252.661	1507523.514	1253445.058
B300378	POS	2.968	246.14481	C10 H19 N3 O4	Leucyl-Asparagine	-2.73E-05	-0.111326991	91.28598499	level1	BMDB		HMDB0028924	Organic acids and derivatives	Amino acids, peptides, and analogues	Carboxylic acids and derivatives	Amino acids, peptides, and analogues				0.276941173	1.211623255	0.653545627	-0.498993705	0.707600168	0.53513842	-1.039806143	0.486392827	0.304214142	-1.621966388	0.324892335	0.243093573	2.32635097	5.015352038	0.062274287	2955955.586	2819339.756	6252138.714	1801113.8	1328273.559	1497073.981	2035179.375	2.59E+07	1035005.948	2487557.781	1175482.428	655828.8101	1.00E+07	3479069.518	2931193.557
B300380	POS	3.249	247.12876	C10 H18 N2 O5	Aspartyl-Leucine	-8.69E-05	-0.35320175	91.73239449	level1	BMDB		HMDB0028757	Organic acids and derivatives	Amino acids, peptides, and analogues	Carboxylic acids and derivatives	Amino acids, peptides, and analogues				0.086928613	1.062106631	0.773649881	-0.609407163	0.655465993	0.391694095	-1.277451569	0.412523563	0.355049097	1.163443216	2.239913804	0.182851204	1.791533552	3.461826813	0.037565305	1267644.065	2836012.04	1.10E+07	92653.73331	946038.6603	115555.4379	55573.06935	4.31E+07	735044.1587	963673.3876	384068.8656	99681.83882	4.99E+07	123404.7487	1972156.554
B300383	POS	0.679	258.11009	C8 H20 N O6 P	Glycerophosphocholine	-2.80E-05	-0.109000489	92.2882977	level1	BMDB	C00670	HMDB0000086	Lipids and lipid-like molecules	Glycerophosphocholines	Glycerophospholipids	Glycerophospholipids[GP]	Lipid metabolism	Glycerophospholipid metabolism	map00564 Glycerophospholipid metabolism; map00565 Ether lipid metabolism; map05231 Choline metabolism in cancer	5.111022593	34.55979112	0.537644213	0.66876219	1.589708437	0.278594396	-0.426770228	0.743925354	0.544359432	1.217596018	2.325588783	0.305314864	1.374291363	2.592405433	0.186890147	167764.2664	428293.2285	1.69E+08	132379.2761	9989792.695	72249.17867	39035.09041	6.27E+07	38106.67524	1.02E+07	101548.4965	35284.80197	1.85E+08	77450.19542	1.43E+07
B300388	POS	4.163	265.15465	C14 H20 N2 O3	Valylphenylalanine	-1.96E-05	-0.074082276	88.12989438	level1	BMDB		HMDB0029134	Organic acids and derivatives	Amino acids, peptides, and analogues	Carboxylic acids and derivatives	Amino acids, peptides, and analogues				1.770562251	3.41186899	0.470033411	-1.100758243	0.466271371	0.297391743	-0.104511573	0.930119783	0.884247036	-1.312647606	0.402581392	0.24965984	1.911933319	3.763130496	0.168390284	6227127.908	6532741.931	3291555.304	1175114.652	6218756.933	1745198.006	1535474.157	3.89E+07	1802417.635	9651189.515	2415041.311	1271617.123	5648313.085	2509023.507	1.50E+07
B300395	POS	9.365	293.24741	C19 H32 O2	5alpha-Androstane-3beta,17beta-diol	-9.89E-05	-0.338473176	92.83347544	level1	BMDB	C12525	HMDB0000493	Lipids and lipid-like molecules	Androstane steroids	Steroids and steroid derivatives	Steroids and derivatives				0.905071975	1.872637917	0.620835289	0.27642426	1.211189212	0.659818359	1.733378648	3.325056021	0.25479347	0.312287582	1.241674978	0.588304417	-0.676266538	0.625782605	0.713948681	1745713.451	1515414.431	1899525.188	1167196.59	1321526.666	1880659.929	720111.7944	1306046.35	1686415.682	4705920.477	2907180.612	2386730.934	577661.3322	3775102.381	501610.3087
B300396	POS	3.658	295.12868	C14 H18 N2 O5	gamma-Glutamylphenylalanine	-1.75E-04	-0.594514755	82.30805341	level1	BMDB		HMDB0000594	Organic acids and derivatives	Amino acids, peptides, and analogues	Carboxylic acids and derivatives	Amino acids, peptides, and analogues				-0.277564044	0.824982806	0.963637987	-0.232429496	0.851200265	0.728722556	-0.221116169	0.857901448	0.703993229	-0.259147907	0.83558129	0.780865467	1.197810784	2.293913172	0.98849794	916365.5314	1581165.466	1998362.022	294619.3281	282588.6192	243304.3981	287487.9994	4337632.429	408965.4046	312410.8025	299449.1604	279289.9541	3032089.41	351838.5943	778093.3578
B300399	POS	3.016	311.12356	C14 H18 N2 O6	gamma-Glutamyltyrosine	-2.04E-04	-0.656322735	92.23578901	level1	BMDB		HMDB0011741	Organic acids and derivatives	Amino acids, peptides, and analogues	Carboxylic acids and derivatives	Amino acids, peptides, and analogues				3.002343006	8.013002939	0.863642216	-0.148190534	0.902381544	0.902361699	-0.476384769	0.718776542	0.812185031	0.887744788	1.850281514	0.245677145	5.188734421	36.47243008	0.003395192	535646.8388	1218975.398	2275148.196	724280.8005	339136.3452	574635.508	496336.7866	608804.4259	345182.6744	348694.7961	445181.788	544872.3109	3753677.839	405314.9223	116465.0651
B300402	POS	7.225	316.24827	C17 H33 N O4	Decanoylcarnitine	3.13E-05	0.099337198	89.15658836	level1	BMDB	C03299	HMDB0000651	Lipids and lipid-like molecules	Fatty acid esters	Fatty Acyls	Fatty acyls[FA]				-0.875596841	0.545028342	0.006758079	-0.76082423	0.590159069	0.139485429	-1.333341859	0.396847918	0.363557487	0.161993764	1.118832265	0.990153835	0.552462506	1.466586847	0.509845371	32654.57319	12853.44724	421993.7887	40194.59507	40427.8021	27032.73783	30321.35682	820833.4153	20613.02395	52228.22182	36215.73693	30172.99674	981221.808	89157.40227	64700.27186
B300404	POS	9.545	324.28971	C20 H37 N O2	Linoleoyl ethanolamide	1.84E-05	0.056806888	93.03807755	level1	BMDB		HMDB0012252	Organic nitrogen compounds	Amines	Organonitrogen compounds	Amines				0.384818047	1.305695102	0.581437552	-0.006261674	0.995669143	0.802058259	1.774668945	3.421594859	0.175592713	0.695621415	1.619581889	0.254547963	0.107399694	1.077284793	0.566326707	1.40E+07	1.29E+07	1.32E+07	3966329.358	6187962.656	8259690.87	4551953.534	7263745.847	1.84E+07	5.00E+07	1.60E+07	1.28E+07	8324775.364	3929487.811	1.94E+07
B300406	POS	9.838	353.26613	C19 H38 O4	MG(16:0/0:0/0:0)	-1.12E-04	-0.338607271	94.38177745	level1	BMDB		HMDB0011564	Lipids and lipid-like molecules	Monoradylglycerols	Glycerolipids	Glycerolipids[GL]				0.225157573	1.168904911	0.635247584	1.252581261	2.382673484	0.089074112	-0.94880399	0.518061763	0.664924789	1.136892135	2.199067877	0.424306805	-0.307110359	0.808259038	0.967007159	5.12E+08	1.98E+08	1.53E+09	1.10E+09	1.94E+08	5.23E+08	9.30E+08	2.27E+08	4.55E+08	7.77E+08	7.07E+08	4.78E+08	4.00E+09	6.38E+08	7.56E+08
B300409	POS	4.38	334.13957	C16 H19 N3 O5	gamma-Glutamyltryptophan	-1.80E-04	-0.539354665	87.26040862	level1	BMDB		HMDB0029160	Organic acids and derivatives	Amino acids, peptides, and analogues	Carboxylic acids and derivatives	Amino acids, peptides, and analogues				3.091893391	8.526143817	0.987845023	-0.981975521	0.506285994	0.187690031	-0.402443481	0.756575791	0.848538682	-0.141914218	0.906315826	0.783059772	4.562510989	23.62939832	0.003079209	57838.14479	149793.3623	660294.5567	42418.4296	85188.5617	28943.89495	40632.02723	138129.063	37349.51312	74435.16241	44396.64371	30797.13595	908474.3784	41282.66033	18063.70103
B300411	POS	8.443	357.27875	C24 H36 O2	Tetracosahexaenoic acid	-6.07E-05	-0.170507859	96.15608668	level1	BMDB		HMDB0002007	Lipids and lipid-like molecules	Fatty acids and conjugates	Fatty Acyls	Fatty acyls[FA]				-0.119675475	0.920394664	0.928406854	-0.919957927	0.528524433	0.068591618	0.08021576	1.057176133	0.993346762	-0.93121264	0.524417364	0.138511812	-0.278540554	0.824424593	0.381829188	4.95E+09	4.36E+09	4.52E+09	2.81E+09	5.96E+09	5.81E+09	6.03E+09	4.88E+09	3.85E+09	6.08E+09	4.47E+09	3.86E+09	2.80E+09	4.66E+09	6.01E+09
B300412	POS	9.89	357.29992	C21 H40 O4	MG(0:0/18:1(9Z)/0:0)	2.50E-05	0.070197072	95.44367137	level1	BMDB		HMDB0011537	Lipids and lipid-like molecules	Monoradylglycerols	Glycerolipids	Glycerolipids[GL]				0.077595243	1.055257617	0.880490031	0.413453281	1.331870009	0.533003963	0.089454324	1.063967678	0.642716668	0.091763287	1.06567187	0.74623519	-1.265204906	0.416040273	0.802756583	2.37E+08	9.17E+07	1.82E+08	1.95E+08	2.46E+07	1.43E+08	1.19E+08	1.86E+07	4.33E+08	2.81E+08	3.78E+08	1.58E+08	5.37E+08	5.94E+07	3.67E+07
B300415	POS	8.984	375.28933	C24 H38 O3	3b-Hydroxy-5-cholenoic acid	-1.27E-05	-0.034013147	92.91846571	level1	BMDB		HMDB0000308	Lipids and lipid-like molecules	Bile acids, alcohols and derivatives	Steroids and steroid derivatives	Bile acids, alcohols and derivatives				0.747776347	1.679202648	0.949006189	-2.341432949	0.197314249	0.066257216	-0.204070512	0.868097798	0.70617588	-1.649769683	0.31869103	0.166000807	-0.064149472	0.956509053	0.661820286	3.49E+07	3.50E+07	1.61E+08	2343659.375	1.92E+08	2728149.646	9464724.673	1.53E+08	1.08E+07	1.72E+08	6483879.352	4697076.685	9.55E+07	2722201.946	2.03E+08
B300416	POS	9.581	379.28437	C23 H38 O4	MG(0:0/20:4(5Z,8Z,11Z,14Z)/0:0)	1.12E-04	0.295373647	95.46701664	level1	BMDB	C13856	HMDB0004666	Lipids and lipid-like molecules		Endocannabinoids	Glycerolipids[GL]			map04080 Neuroactive ligand-receptor interaction; map04714 Thermogenesis; map04723 Retrograde endocannabinoid signaling	-0.47744593	0.718248047	0.711244217	-0.314457902	0.804153097	0.858786253	-1.949096356	0.258978393	0.554835925	-0.845879344	0.556371589	0.671838864	-1.109518717	0.463448612	0.552713306	311794.0688	120321.9799	1.08E+07	4804262.702	100934.8871	753558.3152	576792.7468	7164647.985	196876.8179	2299111.468	1717929.353	1693477.081	3.69E+07	3258804.529	1576359.749
B300418	POS	3.335	384.1148	C14 H17 N5 O8	Succinyladenosine	-1.88E-04	-0.490374595	86.31002104	level1	BMDB		HMDB0000912	Nucleosides, nucleotides, and analogues		Purine nucleosides	Purines and derivatives				-0.073134132	0.95057072	0.894991796	1.975696715	3.933181372	0.037672816	-0.888385252	0.540218424	0.365062104	1.801536673	3.485913264	0.195446468	4.073122596	16.83185873	0.005124715	159134.2297	62061.0271	1873514.442	5296.11217	5956.993898	38668.13875	5370.169374	2257338.203	110495.8773	4970.472367	69488.96224	8210.712928	4427101.221	5787.936155	48499.20881
B300422	POS	9.328	452.27742	C21 H42 N O7 P	LysoPE(0:0/16:1(9Z))	2.63E-04	0.58192857	89.5848955	level1	BMDB		HMDB0011474	Lipids and lipid-like molecules	Glycerophosphoethanolamines	Glycerophospholipids	Amines and derivatives				-0.426727501	0.743947386	0.65770725	0.198456697	1.147470208	0.59950859	0.017635324	1.012298892	0.867637998	0.878151292	1.838018505	0.322210817	-1.106100371	0.464548016	0.231339062	7311360.633	3157819.523	1236821.722	5337462.04	214049.1055	4896217.247	6574497.174	889982.4266	3227289.028	753961.8249	2.58E+07	8561969.991	2930013.885	2750364.245	1994705.084
B300423	POS	9.183	468.30881	C22 H46 N O7 P	LysoPC(14:0/0:0)	3.65E-04	0.781021766	95.09347527	level1	BMDB		HMDB0010379	Lipids and lipid-like molecules	Glycerophosphocholines	Glycerophospholipids	Glycerophospholipids[GP]				-0.109798445	0.926717522	0.886542641	1.168465606	2.247725105	0.048713561	-0.222449836	0.857108746	0.655851096	1.328541591	2.511486623	0.3291782	0.709050972	1.634728413	0.374118157	1797251.253	1266248.514	1.24E+07	2223697.298	2705639.864	597511.962	1695873.906	9741515.034	199126.8183	4191614.265	1917587.956	1114027.386	7408456.73	1955485.743	1403480.422
B300424	POS	9.741	480.34526	C24 H50 N O6 P	LysoPC(P-16:0/0:0)	4.15E-04	0.865534526	94.21556095	level1	BMDB		HMDB0010407	Lipids and lipid-like molecules	Glycerophosphocholines	Glycerophospholipids	Glycerophospholipids[GP]				0.15747201	1.115331065	0.931396209	1.879990964	3.680727549	0.200763165	0.192875872	1.143039985	0.535529845	3.027532901	8.154140985	0.243093573	-2.152895327	0.224860892	0.3655728	3604610.934	7836113.317	2875665.333	3430035.618	77712.58087	1703840.646	3070436.216	1220851.555	360236.0491	941004.3892	3778634.463	1671468.448	1.13E+07	3632950.916	90954.86827
B300427	POS	9.602	496.34062	C24 H50 N O7 P	LysoPC(16:0/0:0)	8.39E-04	1.694379697	96.84646464	level1	BMDB	C04230	HMDB0010382	Lipids and lipid-like molecules	Glycerophosphocholines	Glycerophospholipids	Glycerophospholipids[GP]	Lipid metabolism	Glycerophospholipid metabolism	map00564 Glycerophospholipid metabolism; map05231 Choline metabolism in cancer	0.396872841	1.316650868	0.621480137	1.310864784	2.480902063	0.060279817	-0.550246727	0.68290333	0.558081	2.187278675	4.554455782	0.288837017	1.291623684	2.44803415	0.098163499	9.53E+07	7.36E+07	1.09E+09	3.31E+07	1.77E+07	2.03E+07	3.08E+07	7.49E+08	3.59E+07	1.87E+08	9.38E+07	2.79E+07	1.99E+09	4.03E+07	3.88E+07
B300431	POS	10.104	510.3925	C26 H56 N O6 P	LysoPC(O-18:0/0:0)	8.24E-04	1.61767414	93.35309844	level1	BMDB	C04317	HMDB0011149	Lipids and lipid-like molecules	Glycerophosphocholines	Glycerophospholipids	Glycerophospholipids[GP]	Lipid metabolism	Ether lipid metabolism	map00565 Ether lipid metabolism; map01100 Metabolic pathways	-0.495437113	0.709346725	0.505902056	1.203411263	2.302835349	0.396635582	-2.084805897	0.235727847	0.884160336	3.282650726	9.731422621	0.370646877	-1.862570429	0.274985904	0.288152072	6353210.411	6201738.397	4.67E+07	1697528.468	291079.5641	3069883.079	5832387.673	1662415.896	1410274.606	3493585.514	6380206.745	2364079.076	1.93E+08	1594976.664	375871.0935
B300434	POS	9.43	520.34061	C26 H50 N O7 P	LysoPC(0:0/18:2(9Z,12Z))	8.58E-04	1.652972258	94.55739762	level1	BMDB		HMDB0061700	Lipids and lipid-like molecules	Glycerophosphocholines	Glycerophospholipids	Glycerophospholipids[GP]				3.475408775	11.12249678	0.14860959	1.732628258	3.323327008	0.431551492	0.856610309	1.810778785	0.921400554	0.634954485	1.552888757	0.471664812	2.541293717	5.821107729	0.005880312	5813298.471	5367957.807	9.28E+07	3447850.308	2.19E+07	2468128.895	4542670.117	9.30E+07	9507316.251	5.93E+07	6210260.154	4513472.143	6.16E+07	4368116.268	1.83E+07
B300436	POS	9.923	524.37214	C26 H54 N O7 P	LysoPC(0:0/18:0)	0.001069256	2.043045801	93.95231583	level1	BMDB		HMDB0011128	Lipids and lipid-like molecules	Glycerophosphocholines	Glycerophospholipids	Glycerophospholipids[GP]				-0.681300678	0.623602805	0.607637607	1.104899501	2.150838946	0.067014824	-1.232172911	0.425675832	0.518434852	2.828850277	7.105076965	0.26287341	-0.805939126	0.571989621	0.931560351	2.72E+07	2.02E+07	6.23E+08	1.01E+07	616909.5625	1.14E+07	1.71E+07	5.36E+07	6054348.287	1.59E+07	3.09E+07	7181121.299	1.60E+09	6108080.371	649589.9559
B300440	POS	9.406	544.34071	C28 H50 N O7 P	LysoPC(0:0/20:4(5Z,8Z,11Z,14Z))	7.43E-04	1.368288414	93.27190392	level1	BMDB		HMDB0061699	Lipids and lipid-like molecules	Glycerophosphocholines	Glycerophospholipids	Glycerophospholipids[GP]				0.179194832	1.132251799	0.933687881	-1.124518243	0.458655154	0.265908049	-0.54792339	0.684003973	0.554870203	-0.551648823	0.682239966	0.857276467	0.739981109	1.670153969	0.832930734	431737.6704	181631.1907	1.06E+07	83486.71942	1998494.101	209229.4523	199207.5142	3010748.941	80091.20241	1.08E+07	288785.1363	180091.2075	8648300.119	438981.5826	1936485.648
B300441	POS	10.047	546.35384	C28 H52 N O7 P	LysoPC(20:3(5Z,8Z,11Z)/0:0)	-0.001573875	-2.88600007	95.04434493	level1	BMDB		HMDB0010393	Lipids and lipid-like molecules	Glycerophosphocholines	Glycerophospholipids	Glycerophospholipids[GP]				0.110960786	1.079947205	0.716508828	0.653743015	1.573244626	0.039590135	-3.12284625	0.114796754	0.509594006	4.631576183	24.78810678	0.564269591	-0.003097384	0.99785536	0.879541551	53925.38911	51511.73571	1.00E+07	111827.7016	78157.54876	75066.24977	78432.24115	96105.99441	79315.42432	60608.15543	86263.90097	84145.79986	6.69E+07	86219.28921	85582.02244
B300442	POS	9.487	546.35659	C28 H52 N O7 P	LysoPC(20:3(8Z,11Z,14Z)/0:0)	0.001096779	2.011154424	90.71739177	level1	BMDB		HMDB0010394	Lipids and lipid-like molecules	Glycerophosphocholines	Glycerophospholipids	Glycerophospholipids[GP]				1.012253763	2.017059669	0.893668568	-0.446539992	0.733800609	0.199349706	-1.2514227	0.420033791	0.537988907	1.291013588	2.446999128	0.410947333	1.321394876	2.499076172	0.530587509	116264.7509	96947.16663	4189115.965	52088.4641	802348.2823	41075.83189	59884.00025	443371.9395	53379.86772	3377372.113	155581.6983	56008.68017	1837880.546	43766.99541	964181.1636
B300453	POS	11.667	703.57432	C39 H79 N2 O6 P	SM(d18:1/16:0)	-5.00E-04	-0.711709452	95.32572887	level1	BMDB		HMDB0010169	Lipids and lipid-like molecules	Phosphosphingolipids	Sphingolipids	Sphingolipids[SP]				0.100025315	1.071792269	0.705365758	0.529595558	1.443524464	0.058734568	-2.210647502	0.216037325	0.485523734	5.109910831	34.53316909	0.54720911	-1.58978697	0.332220506	0.39940125	139647.6736	91095.89085	1.32E+07	172260.589	130479.1371	157317.9023	162308.2973	209409.3498	163089.2002	311273.6968	155139.0269	151203.9467	6.93E+07	152722.8779	188306.0578
B300460	POS	11.725	732.55359	C40 H78 N O8 P	PC(16:0/16:1(9Z))	-3.28E-04	-0.448300604	93.35317116	level1	BMDB		HMDB0007969	Lipids and lipid-like molecules	Glycerophosphocholines	Glycerophospholipids	Glycerophospholipids[GP]				0.272184199	1.207634769	0.443845476	0.569822927	1.484341374	0.050552648	-2.658529793	0.158380893	0.473514631	7.130561055	140.1240765	0.584496	-2.697963465	0.154110443	0.469103131	110485.0599	90333.26018	1.74E+07	169303.7279	128825.4044	133324.8472	139216.1431	99869.01664	166377.8844	577218.2662	135568.9923	137494.2534	3.48E+07	161518.5053	183173.0957
B300464	POS	11.569	744.55385	C41 H78 N O8 P	PC(15:0/18:2(9Z,12Z))	-9.17E-05	-0.123295741	94.40331496	level1	BMDB	C00157	HMDB0007940	Lipids and lipid-like molecules	Glycerophosphocholines	Glycerophospholipids	Glycerophospholipids[GP]	Lipid metabolism	Glycerophospholipid metabolism	map00564 Glycerophospholipid metabolism; map00590 Arachidonic acid metabolism; map00591 Linoleic acid metabolism; map00592 alpha-Linolenic acid metabolism; map01100 Metabolic pathways; map01110 Biosynthesis of secondary metabolites; map04723 Retrograde endocannabinoid signaling; map05231 Choline metabolism in cancer	0.252888748	1.191590683	0.457888373	0.499874146	1.414090198	0.039877064	-3.225714654	0.106896413	0.47472452	2.779475408	6.866026417	0.456408745	-2.18339687	0.220156772	0.438742715	107696.1902	99466.68484	3.52E+07	171262.4859	138774.1524	142803.9843	148807.0915	98881.95036	174518.7247	164944.8204	139394.9214	143701.0388	2.54E+07	174403.2526	184770.8988
B300473	POS	11.504	756.55261	C42 H78 N O8 P	PC(16:0/18:3(9Z,12Z,15Z))	-0.001119232	-1.481353773	93.16427204	level1	BMDB		HMDB0007975	Lipids and lipid-like molecules	Glycerophosphocholines	Glycerophospholipids	Glycerophospholipids[GP]				0.176521242	1.130155463	0.543237428	0.492096702	1.406487472	0.083650409	-2.419677463	0.186897935	0.485333495	1.381318865	2.605064087	0.417290154	-1.913466305	0.265453983	0.520262032	122616.0834	98275.65055	3.69E+07	189009.8899	142635.7856	156289.2359	158493.2696	118327.3696	184282.2053	641348.2069	167802.5267	154949.9284	5.54E+07	192126.3626	188042.0212
B300485	POS	11.794	782.56882	C44 H80 N O8 P	PC(16:0/20:4(5Z,8Z,11Z,14Z))	-5.83E-04	-0.745639665	96.23625409	level1	BMDB		HMDB0007982	Lipids and lipid-like molecules	Glycerophosphocholines	Glycerophospholipids	Glycerophospholipids[GP]				0.119560039	1.086403505	0.655297967	-0.18293524	0.880908916	0.995604772	-2.137697253	0.22724221	0.440424681	2.055467707	4.15678378	0.986397057	-4.087943576	0.058803932	0.525760014	536288.3291	433154.757	9.78E+07	224869.2648	177995.0216	168111.2133	190681.6779	2418997.414	292363.7194	2.24E+07	174491.7714	128311.1765	4.66E+08	917505.2109	280764.1018
B300486	POS	11.489	782.56852	C44 H80 N O8 P	PC(18:2(9Z,12Z)/18:2(9Z,12Z))	-8.49E-04	-1.085862266	95.95860665	level1	BMDB		HMDB0008138	Lipids and lipid-like molecules	Glycerophosphocholines	Glycerophospholipids	Glycerophospholipids[GP]				0.110632746	1.079701675	0.606291506	0.459523004	1.3750871	0.074219697	0.153675673	1.112400018	0.909690787	1.675397566	3.194073622	0.427713653	-0.524267736	0.695311938	0.740976103	186442.3554	106156.2186	3.47E+07	177405.8938	145257.5073	148831.3317	148920.2934	112760.5047	175922.5311	1666354.993	157778.5358	151473.26	2.22E+07	175425.1184	179701.9275
B300496	POS	11.639	806.56933	C46 H80 N O8 P	PC(16:0/22:6(4Z,7Z,10Z,13Z,16Z,19Z))	-7.58E-05	-0.094108918	94.06471352	level1	BMDB		HMDB0007991	Lipids and lipid-like molecules	Glycerophosphocholines	Glycerophospholipids	Glycerophospholipids[GP]				0.205330747	1.152950638	0.525471206	0.568070955	1.482539923	0.056243581	-3.573306264	0.084009351	0.296208313	0.256584747	1.194647298	0.244517609	-2.321410871	0.200071715	0.289949069	102914.6208	87684.83015	8677335.581	167874.8751	122651.8901	140200.2469	143958.1202	88579.02491	151892.2619	1213480.501	130591.931	131602.5047	2.53E+07	152470.5363	171486.3946
B300499	POS	11.853	808.58467	C46 H82 N O8 P	PC(18:1(11Z)/20:4(8Z,11Z,14Z,17Z))	-3.83E-04	-0.473700271	92.17461773	level1	BMDB		HMDB0008082	Lipids and lipid-like molecules	Glycerophosphocholines	Glycerophospholipids	Glycerophospholipids[GP]				0.159256194	1.11671125	0.52500478	0.517892279	1.431861825	0.057586391	-1.950265718	0.258768566	0.538801922	2.380429706	5.206918067	0.553875694	-3.074045739	0.118746283	0.506087215	146087.755	89476.00271	2.08E+07	164921.1339	122980.94	130680.3317	140052.9967	96112.1822	162558.8481	2935842.111	148036.0271	136469.3398	3.67E+07	171703.1919	160451.0419
B300510	POS	0.98	104.0708	C4 H9 N O2	N-Methylalanine	2.08E-04	2.017795978	71.30051422	level1	BMDB	C02721	HMDB0094692	Organic acids and derivatives	Amino acids, peptides, and analogues	Carboxylic acids and derivatives	Amino acids, peptides, and analogues				0.462510758	1.377937792	0.662742618	0.163170791	1.11974544	0.65903858	1.58627274	3.002725803	0.050356754	0.241565729	1.182275065	0.525400358	0.872299642	1.830578501	0.433709499	1.07E+07	1.46E+07	8181607.613	1.22E+07	1.80E+07	1.15E+07	1.22E+07	5547758.014	1.03E+07	2.04E+07	8183818.917	8258224.548	5573366.232	7840650.507	9229103.921
B300513	NEG	1.306	130.08738	C6 H13 N O2	L-Alloisoleucine	2.43E-05	0.185073211	75.02471975	level1	BMDB		HMDB0000557	Organic acids and derivatives	Amino acids, peptides, and analogues	Carboxylic acids and derivatives	Amino acids, peptides, and analogues				0.671085039	1.59227005	0.768535342	-0.955324472	0.515725586	0.23691807	-0.419007202	0.747939146	0.653108747	0.31947493	1.247876301	0.523900082	1.878978856	3.678146278	0.022802421	3.66E+07	7.61E+07	3.06E+08	2.20E+07	2.40E+07	2.12E+07	2.43E+07	1.27E+08	1.57E+07	1.30E+07	1.73E+07	1.68E+07	5.91E+08	1.57E+07	1.17E+07
B300520	NEG	0.633	144.0667	C6 H11 N O3	N-methylhydroxyproline	8.02E-05	0.553033132	63.9948503	level1	BMDB		HMDB0341358								-0.157106129	0.896822185	0.834254808	-0.019874163	0.986318731	0.789807549	1.178683352	2.263700904	0.204548837	-0.16733783	0.890484355	0.634601043	0.47925598	1.394024561	0.332313232	2538017.162	2368441.572	757956.491	4505559.002	1283595.755	7089702.517	4661721.394	572722.3324	3545826.549	1674100.331	2326944.59	3283545.586	132414.9747	3195889.72	758298.5694
B300525	POS	2.997	160.09706	C7 H13 N O3	2-Methylbutyrylglycine	2.36E-04	1.483514106	84.02482833	level1	BMDB		HMDB0000339	Organic acids and derivatives	Amino acids, peptides, and analogues	Carboxylic acids and derivatives	Amino acids, peptides, and analogues				-0.816398277	0.567857845	0.647927875	-1.087017163	0.470733632	0.418403292	1.265287639	2.403751303	0.475775339	-0.406366115	0.754521484	0.990416401	-2.646945134	0.159657792	0.011527458	1.52E+07	1.15E+07	5419559.478	1553779.618	7374595.649	972004.2672	1943240.999	1313718.417	1.04E+07	4519957.815	1.36E+07	3341876.79	1904281.314	1238420.312	4055785.672
B300529	NEG	3.411	171.01221	C7 H8 O3 S	p-Toluenesulfonic acid	7.05E-05	0.409702953	72.34235538	level1	BMDB	C06677	HMDB0059933	Benzenoids	Benzenesulfonic acids and derivatives	Benzene and substituted derivatives	Benzene and derivatives	Xenobiotics biodegradation and metabolism	Toluene degradation	map00623 Toluene degradation; map01100 Metabolic pathways; map01120 Microbial metabolism in diverse environments; map01220 Degradation of aromatic compounds	-2.459059173	0.181865126	0.021476705	-3.403456164	0.094505613	0.011715885	-0.948073222	0.518324243	0.384871489	-3.645905753	0.079886429	0.053810767	-1.485111661	0.357220886	0.074104029	2746461.445	4058231.993	436767.812	8707126.491	1086005.061	1.37E+07	1.71E+07	486446.8347	4661962.594	461363.5734	3688217.619	9576409.053	167533.1897	1.77E+07	370470.2644
B300534	NEG	0.583	175.02483	C6 H8 O6	Ascorbic acid	2.41E-05	0.13697541	69.97106793	level1	BMDB	C01041	HMDB0000044	Organoheterocyclic compounds	Furanones	Dihydrofurans	Furanones	Carbohydrate metabolism	Ascorbate and aldarate metabolism	map00053 Ascorbate and aldarate metabolism; map01100 Metabolic pathways	4.911122354	30.08812612	0.380774543	2.848747622	7.203747543	0.010662941	0.510096246	1.424145201	0.628830379	2.303266727	4.935741122	0.141265481	1.251621475	2.381088882	0.501674051	27661.62783	16291.7347	45909.01941	108054.9154	432026.9151	40862.00742	78353.42585	88801.89365	36012.76362	644904.6587	17633.68688	16925.78059	53919.43076	3085.749591	2584234.12
B300535	NEG	0.638	175.06121	C7 H12 O5	2-Isopropylmalic acid	-2.51E-06	-0.014261124	76.20294455	level1	BMDB	C02504	HMDB0000402	Lipids and lipid-like molecules	Fatty acids and conjugates	Fatty Acyls	Fatty acyls[FA]	Amino acid metabolism	Valine, leucine and isoleucine biosynthesis	map00290 Valine, leucine and isoleucine biosynthesis; map00620 Pyruvate metabolism; map01100 Metabolic pathways; map01110 Biosynthesis of secondary metabolites; map01210 2-Oxocarboxylic acid metabolism; map01230 Biosynthesis of amino acids	0.185849111	1.137486254	0.901240633	0.696162526	1.620189458	0.130412502	-0.479948162	0.717003386	0.7050158	0.066195448	1.046952108	0.957814639	-1.436977501	0.369340276	0.024925878	1913233.527	1871949.037	965663.3116	2781589.908	5078936.207	2887912.087	2764524.902	1143111.42	1997015.143	4531796.276	2981123.001	2714054.502	214785.5442	3950974.261	3135477.474
B300536	NEG	0.897	177.02274	C6 H10 O4 S	2,3-Dihydroxy-5-methylthio-4-pentenoic acid	3.28E-05	0.184383008	82.99452297	level1	BMDB		HMDB0240388	Lipids and lipid-like molecules	Fatty acids and conjugates	Fatty Acyls	Fatty acyls[FA]				-2.653857141	0.158894694	0.833164644	-1.700146018	0.307754953	0.980913371	-0.502258442	0.706000719	0.668218344	0.308477144	1.2383998	0.757021007	-2.263008897	0.208337017	0.496475097	1098292.515	2046896.844	1346397.99	138034.3117	539091.3335	104899.1092	84781.01722	218975.5781	135774.6221	411464.0364	36171.5926	70374.21703	350734.9575	132951.2715	26488.7093
B300539	NEG	0.644	179.05612	C6 H12 O6	scyllo-Inositol	-2.27E-05	-0.126078441	88.59306024	level1	BMDB	C06153	HMDB0006088	Organic oxygen compounds	Alcohols and polyols	Organooxygen compounds	Alcohols	Carbohydrate metabolism	Inositol phosphate metabolism	map00562 Inositol phosphate metabolism; map01100 Metabolic pathways; map01120 Microbial metabolism in diverse environments	0.154169513	1.112780862	0.996156437	-0.268220018	0.830343383	0.899000221	1.695903987	3.239798274	0.68752447	1.032061546	2.044944297	0.225691473	-0.656303394	0.634501995	0.420977134	3285559.363	2.50E+07	1.80E+07	8098957.692	4.58E+07	2231277.254	1383632.14	1.10E+07	1.49E+07	2.50E+07	1.49E+07	1.09E+07	2.61E+07	1566237.314	3.35E+07
B300542	POS	4.373	194.08153	C10 H11 N O3	Phenylacetylglycine	2.89E-04	1.494407999	88.80712167	level1	BMDB	C05598	HMDB0000821	Organic acids and derivatives	Amino acids, peptides, and analogues	Carboxylic acids and derivatives	Amino acids, peptides, and analogues	Amino acid metabolism	Phenylalanine metabolism	map00360 Phenylalanine metabolism	1.680903609	3.206287088	0.229484038	0.511140323	1.425176226	0.348796365	-0.632934865	0.644863239	0.477572426	0.905982407	1.873820044	0.228638748	0.024736698	1.017294012	0.833079913	212745.7193	206919.4416	1.41E+07	450324.7203	6482340.385	206659.393	358870.7159	4365346.615	141991.479	3755817.861	240220.0488	346862.6684	5624634.863	406502.1949	2699987.873
B300547	POS	0.819	203.13938	C9 H18 N2 O3	N-Acetylisoputreanine	3.64E-04	1.798354078	82.26428563	level1	BMDB		HMDB0094713	Organic acids and derivatives	Amino acids, peptides, and analogues	Carboxylic acids and derivatives	Amino acids, peptides, and analogues				-1.82018972	0.283183729	0.197594143	-0.960480974	0.513885563	0.371306968	-0.78734943	0.579407623	0.490570763	-0.693522253	0.61834236	0.84231291	-2.850303445	0.138667015	0.077691958	1.20E+07	1.81E+07	3615820.343	2121995.493	4070671.11	4324724.268	3706092.051	2240011.706	1.72E+07	3696673.16	1.42E+07	2663944.62	2181041.43	2377736.583	1240708.974
B300559	POS	3.12	223.10774	C11 H14 N2 O3	Phenylalanylglycine	2.53E-05	0.113910371	83.66844262	level1	BMDB		HMDB0028995	Organic acids and derivatives	Amino acids, peptides, and analogues	Carboxylic acids and derivatives	Amino acids, peptides, and analogues				2.044547564	4.125438756	0.506013456	-0.66101235	0.632434357	0.406984406	-2.233711967	0.212610983	0.278063842	-0.724711376	0.605118092	0.357267214	3.332571372	10.07404637	0.016834875	699363.2492	1525982.345	1.12E+07	491774.2303	576010.4703	209743.0078	438001.5821	2.34E+07	225066.3253	557521.2858	523087.5112	260774.4953	2.17E+07	799629.8727	1226733.244
B300564	POS	3.564	229.11825	C10 H16 N2 O4	cyclo(leu-asp)	-3.69E-05	-0.161616531	77.90170868	level1	BMDB										2.126276766	4.36589298	0.39794707	1.298734572	2.460130031	0.190198065	2.336740023	5.051598656	0.29401165	0.740389458	1.670626767	0.347641647	4.383469875	20.87160839	0.009858819	101541.2708	207310.2925	678308.7439	126027.343	30966.31419	133674.2043	65254.40051	1134967.255	136738.0119	33063.24359	46985.71291	101849.0602	839428.6924	118001.1555	73628.02828
B300572	NEG	3.888	239.99708	C9 H7 N O5 S	2,8-Quinolinediol 2-sulfate	-1.40E-04	-0.58038223	80.66749987	level1	BMDB		HMDB0240657	Organoheterocyclic compounds	Quinolones and derivatives	Quinolines and derivatives	Quinolones and derivatives				-1.86282375	0.274937624	0.438012088	-4.549265116	0.042710508	0.024108154	-2.902490737	0.133740587	0.048892556	-3.586262702	0.083258265	0.175238118	-4.013543671	0.061916011	0.004745804	156933.4321	235551.4318	923793.1566	257269.3482	2516030.436	98439.81834	146897.1238	875445.0438	13534.46702	1961670.876	10423.50591	142137.8725	455844.9506	8228.895332	1418641.069
B300576	POS	6.098	255.0652	C15 H10 O4	Daidzein	6.95E-06	0.027350206	94.54094941	level1	BMDB	C10208	HMDB0003312	Phenylpropanoids and polyketides	Isoflav-2-enes	Isoflavonoids	Flavonoids	Biosynthesis of other secondary metabolites	Isoflavonoid biosynthesis	map00943 Isoflavonoid biosynthesis; map00946 Degradation of flavonoids; map01061 Biosynthesis of phenylpropanoids; map01100 Metabolic pathways; map01110 Biosynthesis of secondary metabolites	-0.340544236	0.789743336	0.501233457	-2.880599929	0.135785381	0.00717127	0.746644687	1.677885986	0.670942746	-2.117738489	0.230407808	0.029899136	-0.742087576	0.597873605	0.263736696	3.11E+07	2.81E+07	2.99E+07	1.64E+07	2.32E+08	7679083.675	8114106.811	2.17E+07	1.91E+07	1.49E+08	2.93E+07	1.50E+07	2.12E+07	4873658.408	7.43E+07
B300586	NEG	6.657	269.04534	C15 H10 O5	Genistein	-2.07E-04	-0.767855705	97.26318778	level1	BMDB	C06563	HMDB0003217	Phenylpropanoids and polyketides	Isoflav-2-enes	Isoflavonoids	Flavonoids	Biosynthesis of other secondary metabolites	Isoflavonoid biosynthesis	map00943 Isoflavonoid biosynthesis; map00946 Degradation of flavonoids; map01061 Biosynthesis of phenylpropanoids; map01100 Metabolic pathways; map01110 Biosynthesis of secondary metabolites	-0.590763986	0.663991194	0.424720051	-2.489679797	0.178045787	0.003461395	1.104661554	2.150484234	0.545393542	-2.040016456	0.243160963	0.042503411	-0.696590935	0.617028514	0.265150659	2.17E+07	1.31E+07	2.52E+07	1.47E+07	1.50E+08	1.05E+07	1.08E+07	1.95E+07	2.06E+07	1.13E+08	3.54E+07	1.81E+07	1.79E+07	6502298.814	6.63E+07
B300589	POS	3.85	281.1131	C13 H16 N2 O5	3-hydroxyphenylacetoylglutamine	-1.01E-04	-0.361773618	75.36501449	level1	BMDB										1.925383959	3.79837925	0.071476813	0.411285246	1.32987002	0.217637705	1.384778749	2.611319073	0.246302676	-0.343536832	0.788106862	0.749734198	2.715850538	6.569804943	0.007595812	51313.86581	155035.4686	378680.1569	252714.8257	45246.58947	125149.4258	181097.858	638634.2498	88325.28386	39961.19664	26238.30386	117670.0427	470313.6905	203489.8907	41829.13118
B300594	NEG	6.644	301.07158	C16 H14 O6	Hesperetin	-1.79E-04	-0.594200679	91.90478407	level1	BMDB	C01709	HMDB0005782	Phenylpropanoids and polyketides	O-methylated flavonoids	Flavonoids	Flavonoids	Biosynthesis of other secondary metabolites	Flavonoid biosynthesis	map00941 Flavonoid biosynthesis	-4.921381755	0.033000192	0.013220603	-7.447291023	0.005729834	3.49E-05	-6.594156345	0.010350496	0.02093303	-7.228964308	0.006665994	0.010587594	-7.147140505	0.007054989	2.33E-04	1225160.7	522499.6593	1314410.319	139531.5382	1.56E+07	228609.312	180968.8513	1647610.336	1519574.179	1.29E+07	1130379.999	353997.5199	715726.2994	27087.90463	3071876.848
B300608	NEG	5.126	363.01794	C16 H12 O8 S	glycitein sulfate	-6.69E-05	-0.183762131	87.12159361	level1	BMDB										-2.135573683	0.227576945	0.116806595	-2.8177573	0.141830793	0.003547964	-1.482520985	0.357862931	0.299142044	-2.618020479	0.162891081	0.336857054	-1.226111004	0.427468197	0.160681674	32132.8708	11812.23003	389773.9655	6285.783925	547467.2832	3989.476777	9002.88782	269704.671	56109.69444	265820.4986	30079.99313	17691.22442	100531.1572	1647.836635	77053.8683
B300620	POS	7.453	407.27889	C24 H38 O5	3-dehydrocholate	-3.47E-04	-0.853244613	81.12776975	level1	BMDB		HMDB0304121	Lipids and lipid-like molecules	Bile acids, alcohols and derivatives	Steroids and steroid derivatives	Bile acids, alcohols and derivatives				-2.496692058	0.17718249	0.06543446	-2.466851514	0.180885477	0.017999005	-0.404872984	0.755302787	0.636883492	-3.868264032	0.068475702	0.036967582	-2.2560984	0.209337343	0.029892085	4693012.97	3797807.905	331397.8725	1.18E+07	1601354.405	3916404.115	4102405.775	186377.872	1387989.585	992516.6055	5181389.5	8495065.478	265250.6707	2.21E+07	644435.0872
B300621	NEG	7.213	413.20015	C21 H34 O6 S	pregnenetriol sulfate	-1.86E-04	-0.448475618	85.91443843	level1	BMDB										-3.752633631	0.074189888	0.253799603	-4.373547565	0.048242632	0.109040137	-0.525370471	0.694780674	0.68912304	-2.570651272	0.168328192	0.049465045	-2.614887741	0.163245175	0.093292774	530215.5925	607714.4698	18710.20334	21839.85982	66323.80549	4503.177827	10911.68406	4161.704236	26264.60543	21642.78351	59872.36838	26280.64764	2607.446667	19252.97163	10996.9659
B300625	NEG	5.637	433.20779	C20 H34 O10	glucuronide of C14H26O4	-1.26E-04	-0.290640557	91.2107378	level1	BMDB										0.748672456	1.680245985	0.538260719	0.226943308	1.170352651	0.604763803	0.443132315	1.359552926	0.938325236	-0.03636342	0.975109797	0.976519782	3.538608561	11.62056702	0.026125128	1821.63608	777.0282534	7291.618765	2218.169396	753.8430362	2298.026847	2324.534325	57852.45461	1604.299675	2761.787766	1267.4102	1529.104912	9354.596331	2947.085076	931.1830323
B300634	NEG	6.673	537.23341	C27 H38 O11	cortisol 21-glucuronide	-7.22E-04	-1.340477537	88.30850877	level1	BMDB										1.628123105	3.091105952	0.635642931	0.313629467	1.242830427	0.128225035	0.242477892	1.183022811	0.635677608	0.292368888	1.224649488	0.2531063	3.604785941	12.16602476	0.021206896	369.1015576	328.3502904	23692.63121	524.2159266	3004.154724	411.9352554	496.2398534	48979.99388	478.0515978	5943.782527	578.4892356	528.9519974	26479.00033	564.1681826	1497.62345
B300637	POS	4.308	86.0965	C5 H11 N	Piperidine	7.84E-05	0.920998783	89.90803857	level1	BMDB	C01746	HMDB0034301	Organoheterocyclic compounds		Piperidines	Piperidines	Biosynthesis of other secondary metabolites	Tropane, piperidine and pyridine alkaloid biosynthesis	map00960 Tropane, piperidine and pyridine alkaloid biosynthesis; map04974 Protein digestion and absorption	-0.020183849	0.986107032	0.967126558	0.141889145	1.103348957	0.696563801	1.034074391	2.04779939	0.915270971	0.317916129	1.246528725	0.182919787	0.844491429	1.795631647	0.033128497	9677503.937	8230622.214	1.06E+07	5240490.394	5427090.079	4997202.624	5064362.559	1.41E+07	6594456.987	6121047.693	6849427.818	4556705.384	1.92E+07	4968107.745	5855160.675
B300643	POS	3.049	150.05523	C8 H7 N O2	3-Hydroxy-2-oxoindole	2.70E-04	1.811851183	80.95034681	level1	BMDB	C11130	HMDB0240741	Organoheterocyclic compounds	Indolines	Indoles and derivatives	Indole and derivatives	Biosynthesis of other secondary metabolites	Benzoxazinoid biosynthesis	map00402 Benzoxazinoid biosynthesis; map00999 Biosynthesis of various plant secondary metabolites; map01100 Metabolic pathways; map01110 Biosynthesis of secondary metabolites	-2.361605395	0.194574507	0.171054486	-2.62686005	0.161896079	0.018987209	-2.413133927	0.187747561	0.281729393	-2.271595932	0.207100662	0.133462738	-5.663415459	0.019730681	0.004824322	5725715.593	5459389.665	474003.4931	1267114.485	2.50E+07	1042469.663	1274073.886	109092.4037	1.10E+07	1.37E+07	1.14E+07	4095499.59	124397.5505	1694635.657	8891725.194
B300649	POS	3.333	172.09709	C8 H13 N O3	trans-2-hexenoylglycine	2.74E-04	1.598912471	61.21301075	level1	BMDB										-1.322440826	0.399857866	0.478363686	-2.426805673	0.185976769	0.047657479	0.851854573	1.804819515	0.34425094	-3.150702759	0.112601445	0.088911877	-0.691028885	0.619411947	0.189899845	413930.3542	668875.844	90779.56828	4835426.954	419991.4907	3583747.569	5816026.464	65638.70732	448763.0818	230478.8496	415863.7393	2866633.335	175870.7716	8166338.611	156545.5182
B300660	POS	4.943	208.09714	C11 H13 N O3	N-Acetyl-DL-phenylalanine	3.17E-04	1.53176584	74.92777602	level1	BMDB		HMDB0255056	Organic acids and derivatives	Amino acids, peptides, and analogues	Carboxylic acids and derivatives	Amino acids, peptides, and analogues				1.59091055	3.012394153	0.462442293	0.18620039	1.137763252	0.555436359	-0.780532304	0.58215196	0.48985935	-0.464851922	0.724545441	0.82113475	-4.32978395	0.049728477	0.014024993	199888.2993	207276.2119	1075609.54	341670.809	6249134.864	160838.5799	292369.0972	329962.18	141956.6674	3286251.538	167108.7528	159210.0852	259166.5973	271016.4293	2537161.183
B300664	POS	3.755	231.17037	C11 H22 N2 O3	Valylleucine	4.80E-05	0.20842323	85.8690058	level1	BMDB		HMDB0029131	Organic acids and derivatives	Amino acids, peptides, and analogues	Carboxylic acids and derivatives	Amino acids, peptides, and analogues				1.53432655	2.896531893	0.509800664	-1.176547706	0.442408894	0.336000846	-0.530977362	0.692085718	0.927132341	-1.273772061	0.413577022	0.252529728	1.403001833	2.644512571	0.284677034	1.99E+07	2.32E+07	1.97E+07	3484277.332	4.77E+07	4522655.515	4125078.039	1.83E+08	6556407.598	4.05E+07	6241936.795	2735063.419	3.33E+07	7356291.949	4.81E+07
B300667	POS	3.769	246.17003	C12 H23 N O4	Pivaloylcarnitine	4.38E-05	0.178502668	92.25715479	level1	BMDB		HMDB0041993	Lipids and lipid-like molecules	Fatty acid esters	Fatty Acyls	Fatty acyls[FA]				0.260548867	1.197934367	0.668267061	1.766094207	3.401318737	0.139644789	0.197906261	1.147032494	0.99959805	1.661798673	3.164107625	0.258778923	0.488973751	1.403446191	0.90529637	192382.1433	597722.0625	7413496.855	188828.5739	275929.169	99922.72747	94912.71538	1672056.194	121306.2118	374562.078	204923.0592	60361.7528	5734661.79	155856.5977	609084.5877
B300678	POS	6.863	365.23213	C21 H32 O5	Tetrahydrocortisone	-1.14E-04	-0.314033417	92.41686672	level1	BMDB		HMDB0000903	Lipids and lipid-like molecules	Hydroxysteroids	Steroids and steroid derivatives	Steroids and derivatives				-0.086719076	0.941661808	0.851608693	-0.244191695	0.844288697	0.978155353	0.228996181	1.172019181	0.626497368	-0.239906082	0.846800437	0.47984956	2.006090337	4.016921692	0.207195368	13056.85359	41500.59559	330596.5653	24632.3585	58587.52993	34270.01243	33745.61378	639834.5725	32158.63559	91998.24768	15711.68712	206621.1608	525648.4544	43776.08511	106552.6394
B300679	POS	8.161	370.29511	C21 H39 N O4	Myristoleoylcarnitine	-7.55E-05	-0.204474866	89.15501094	level1	BMDB		HMDB0240588	Lipids and lipid-like molecules	Fatty acid esters	Fatty Acyls	Fatty acyls[FA]				-0.109179137	0.927115421	0.899950986	0.503053583	1.417210032	0.38983494	-0.792817257	0.577215819	0.721053627	0.419359845	1.337334019	0.623508322	-0.277474462	0.825034033	0.742335465	82898.98185	47662.43569	167263.1478	49815.77782	139507.6108	81022.5354	52344.71684	565549.7025	43133.46461	181953.8532	74434.73694	76160.04053	1210931.404	47774.74021	532716.0897
B300685	POS	5.413	203.11823	C12 H14 N2 O	N-Acetyltryptamine	3.44E-04	1.701724485	89.3491285	level1	BMDB	C00977	HMDB0255077	Organoheterocyclic compounds	Indoles	Indoles and derivatives	Indoles				0.371247598	1.293470901	0.964849389	-1.041981627	0.485659933	0.535890748	5.980371085	63.13513039	0.498770389	-1.232905699	0.425459674	0.448952284	-1.46030349	0.363416672	0.602944858	412109.7897	583533.4692	18319.11713	1121977.659	744650.0478	1788205.458	5532351.972	18090.53429	662863.4433	418464.0913	815153.9199	2412237.345	25861.46863	5699056.537	139483.0497
B300705	NEG	9.443	299.25907	C18 H36 O3	12-hydroxystearic acid	-9.76E-05	-0.325072346	84.09881366	level1	BMDB	C05660	HMDB0061706	Lipids and lipid-like molecules	Fatty acids and conjugates	Fatty Acyls	Fatty acyls[FA]	Amino acid metabolism	Tryptophan metabolism	map00380 Tryptophan metabolism	-0.637366319	0.642885484	0.448597313	0.405451289	1.324503163	0.324826213	0.360932227	1.284255477	0.977612516	0.511278343	1.425312577	0.535153067	-2.074137878	0.237477399	0.051548795	6.39E+08	5.90E+08	2.31E+08	1.22E+09	1.04E+09	1.77E+09	9.73E+08	3.16E+08	1.09E+09	1.89E+09	1.85E+09	9.22E+08	2.00E+08	7.61E+08	1.41E+09
B300707	NEG	6.058	202.05101	C11 H9 N O3	Indolepyruvate	3.87E-05	0.190764595	89.29017563	level1	BMDB	C00331	HMDB0060484	Organoheterocyclic compounds	Indolyl carboxylic acids and derivatives	Indoles and derivatives	Indole and derivatives	Amino acid metabolism	Tryptophan metabolism	map00380 Tryptophan metabolism; map01100 Metabolic pathways	-1.107435884	0.46411818	0.036912534	-1.195646312	0.436590816	0.258352863	2.125005543	4.362047689	0.068990403	-0.70557647	0.613197419	0.328499495	0.77005497	1.70533476	0.462944007	1135911.553	1898270.974	84613.05063	383336.5136	286216.3741	506097.8236	428100.8736	102332.7233	835088.2915	218949.1045	538500.1656	567441.6244	38307.33208	250102.4259	66677.27025
B300712	POS	9.076	263.23676	C18 H32 O2	Linolelaidic acid	-18.01073984	-64268.93037	95.95401993	level1	BMDB	C08278	HMDB0006270	Lipids and lipid-like molecules	Lineolic acids and derivatives	Fatty Acyls	Fatty acyls[FA]				0.897528283	1.862871657	0.669583325	0.128305397	1.093009088	0.944109738	0.901975503	1.868622964	0.813617549	0.752909449	1.685187885	0.467381236	-0.461678099	0.726141142	0.372838759	1.52E+08	1.41E+08	1.23E+08	4.22E+07	5.44E+08	9.59E+07	3.43E+07	2.40E+08	1.55E+08	1.14E+09	2.53E+08	7.81E+07	6.91E+07	2.26E+07	5.48E+08
B300713	NEG	6.993	299.05594	C16 H12 O6	Diosmetin	-1.68E-04	-0.559251509	80.82764665	level1	BMDB	C10038	HMDB0029676	Phenylpropanoids and polyketides	O-methylated flavonoids	Flavonoids	Flavonoids				-0.417544412	0.748697887	0.473170435	-1.220985455	0.42898959	0.046807334	1.149048889	2.217676437	0.368142388	-1.543794856	0.342982089	0.060327124	-0.455302894	0.729357027	0.485397929	725632.3057	440021.9282	345983.1008	497537.7844	2564824.29	396392.1361	344158.1716	395756.4692	977781.256	2390421.785	1040472.873	532373.9703	215404.1568	328979.289	794594.216
B300730	NEG	3.406	130.06625	C9 H9 N	3-Methylindole	3.10E-05	0.236677204	77.19049623	level1	BMDB	C08313	HMDB0000466	Organoheterocyclic compounds	Indoles	Indoles and derivatives	Indoles	Amino acid metabolism	Tryptophan metabolism	map00380 Tryptophan metabolism	0.984636738	1.978814996	0.645736729	-0.049856639	0.966032319	0.926189649	3.268118759	9.633892054	0.034818323	-0.866196347	0.548591302	0.808131859	-1.881406454	0.271418986	0.471741006	526499.631	474196.7418	33441.23459	108609.7233	679047.0786	95994.71799	123777.2769	15985.56623	807217.3279	409266.0037	436028.6745	63271.09726	4255.409604	67312.15033	277963.1146
B300752	POS	3.552	237.12335	C12 H16 N2 O3	Alanylphenylalanine	-2.36E-05	-0.099897762	79.61964144	level1	BMDB	C06918	HMDB0028694	Organic acids and derivatives	Amino acids, peptides, and analogues	Carboxylic acids and derivatives	Amino acids, peptides, and analogues				0.532258772	1.44619167	0.722619769	-1.418132304	0.374196429	0.165419663	-0.635598574	0.643673699	0.790129309	-1.177554324	0.442100318	0.159393048	1.413688614	2.664174562	0.138488285	4644554.048	4941695.595	6693892.711	825948.1987	4986831.441	1376039.97	1525416.041	3.63E+07	1580221.457	6328001.68	1249078.879	932502.9312	9289099.17	1890998.673	1.19E+07
B300757	POS	7.745	345.24207	C22 H32 O3	Medroxyprogesterone	-3.55E-04	-1.02989127	76.067289	level1	BMDB	C07119	HMDB0001939	Lipids and lipid-like molecules	Pregnane steroids	Steroids and steroid derivatives	Steroids and derivatives				-2.429358908	0.185647925	0.110278507	-2.604109465	0.164469336	0.024375368	-0.497426238	0.708369383	0.554249244	-3.375152025	0.09637802	0.106188483	-2.129624788	0.228517287	0.051433761	341861.0343	752961.0776	122018.615	7730704.893	934316.8684	1623654.065	2098433.764	96579.95378	478892.5676	485303.7501	2304558.473	5120181.4	112888.6525	7832472.673	330017.2837
B300781	NEG	0.743	187.10878	C8 H16 N2 O3	N6-Acetyl-L-lysine	-3.28E-05	-0.174592714	78.97743481	level1	BMDB	C02727	HMDB0000206	Organic acids and derivatives	Amino acids, peptides, and analogues	Carboxylic acids and derivatives	Amino acids, peptides, and analogues	Amino acid metabolism	Lysine degradation	map00310 Lysine degradation; map01100 Metabolic pathways	0.102239176	1.073438231	0.875037231	-0.560431992	0.678099088	0.322047033	-0.749228622	0.594921564	0.537484636	-0.16004541	0.8949969	0.773623829	1.463715568	2.758178006	0.072121751	3211900.72	3925117.15	6016065.422	4184156.891	1208938.487	6774974.629	6141554.647	1.50E+07	1619187.612	1410115.616	2161345.852	3635295.508	9541157.341	2828058.997	1315952.248
B300790	POS	0.73	141.06614	C6 H8 N2 O2	Methylimidazoleacetic acid	2.80E-04	2.000984121	93.21606513	level1	BMDB	C05828	HMDB0002820	Organoheterocyclic compounds	Imidazoles	Azoles	Imidazoles	Amino acid metabolism	Histidine metabolism	map00340 Histidine metabolism; map01100 Metabolic pathways	-0.498831974	0.707679496	0.578351207	-1.380345175	0.384126879	0.048653652	1.303799875	2.46878273	0.7050158	-1.470611381	0.360829355	0.124264579	-3.079915631	0.118264122	0.022569803	1.72E+07	2.08E+07	4938298.139	4.12E+07	1.79E+07	5.40E+07	5.93E+07	1952958.406	2.59E+07	9007306.049	2.81E+07	5.46E+07	3161459.174	7.45E+07	1.18E+07
B300793	NEG	0.636	274.10422	C10 H17 N3 O6	N2-gamma-Glutamylglutamine	-2.39E-04	-0.868868678	65.21811023	level1	BMDB	C05283	HMDB0011738	Organic acids and derivatives	Amino acids, peptides, and analogues	Carboxylic acids and derivatives	Amino acids, peptides, and analogues				0.583205569	1.498174393	0.430180581	0.5378177	1.451774821	0.245588772	-1.828127891	0.28162984	0.075886362	0.416708234	1.334878315	0.440174067	1.29955336	2.461526651	0.170873931	154894.7897	254807.5261	3207267.314	143363.026	179713.9773	120275.6437	89464.39127	3504060.321	100145.9449	286591.8333	104216.2018	65357.95938	7499572.104	77705.2925	458518.5794
B300794	NEG	4.61	204.06656	C11 H11 N O3	Cinnamoylglycine	-5.88E-05	-0.286890562	84.84932767	level1	BMDB		HMDB0011621	Organic acids and derivatives	Amino acids, peptides, and analogues	Carboxylic acids and derivatives	Amino acids, peptides, and analogues				2.465825368	5.524429044	0.065758488	1.154728256	2.226423831	0.45235964	1.222283321	2.333156886	0.544684817	1.270108696	2.41179736	0.262665238	2.162076691	4.47558631	0.032727672	7074.964124	3914.069329	775865.3253	31987.92805	296232.187	1962.217944	33351.68067	153041.3334	18704.49108	78936.53868	27200.01616	14548.72013	232704.4781	6061.181843	103833.3646
B300815	POS	0.742	134.02726	C4 H7 N O2 S	Thioproline	2.35E-04	1.763534609	66.2993488	level1	BMDB		HMDB0062164	Organic acids and derivatives	Amino acids, peptides, and analogues	Carboxylic acids and derivatives	Amino acids, peptides, and analogues				0.315285283	1.244257672	0.684087708	1.855171339	3.617947163	0.58516165	-1.354582115	0.391048075	0.629211913	2.205997045	4.613932971	0.287458373	0.84378798	1.794756322	0.382324128	61125.32348	94093.07163	5226304.368	23643.9836	41540.22328	56130.4169	24707.85903	2108201.126	23223.01848	33926.14494	118428.2051	50006.6332	6657214.151	8579.581065	9630.370179
B300833	NEG	0.635	199.96931	C3 H7 N O5 S2	Cysteine-S-sulfate	2.45E-05	0.122096881	90.15438177	level1	BMDB	C05824	HMDB0000731	Organic acids and derivatives	Amino acids, peptides, and analogues	Carboxylic acids and derivatives	Amino acids, peptides, and analogues	Amino acid metabolism	Cysteine and methionine metabolism	map00270 Cysteine and methionine metabolism; map01100 Metabolic pathways; map01230 Biosynthesis of amino acids	-0.489114605	0.712462208	0.976672432	-0.133854817	0.911392992	0.756363745	-2.188409713	0.219393135	0.30050428	0.303118697	1.233808677	0.707307667	1.664882705	3.170878735	0.043545236	29704.02096	41487.56075	612310.6506	2679.869836	5665.845626	3014.307763	6798.660316	2229319.685	23430.50729	3568.315759	27148.39214	6480.12119	436618.6825	2134.969077	3853.591169
B300837	POS	0.826	154.09777	C7 H11 N3 O	N-Acetylhistamine	2.80E-04	1.826857899	96.27322442	level1	BMDB	C05135	HMDB0013253	Organic acids and derivatives	Carboxylic acid derivatives	Carboxylic acids and derivatives	Organic acids	Amino acid metabolism	Histidine metabolism	map00340 Histidine metabolism	-3.096823406	0.116886206	0.659983052	-2.240389856	0.211629132	0.336336884	2.750267466	6.72841861	0.408420676	-2.517593416	0.174634025	0.932470599	-4.830144098	0.035154566	0.009853561	4.85E+07	2.14E+07	354847.2257	315230.7217	2678176.106	236558.9941	219183.7437	658636.2534	3.59E+07	7433182.809	1.77E+07	584989.9665	97963.20672	197367.0121	1359377.703
B300854	POS	3.61	171.11285	C8 H14 N2 O2	Levetiracetam	4.86E-05	0.285982707	73.11520616	level1	BMDB	C07841	HMDB0015333	Organic acids and derivatives	Amino acids, peptides, and analogues	Carboxylic acids and derivatives	Amino acids, peptides, and analogues				3.535488973	11.59546662	0.834703688	-0.110017001	0.926577143	0.710198585	0.230297755	1.173077033	0.583670379	-0.05706169	0.961219825	0.920076099	4.654422156	25.18376635	0.00260089	307537.1673	262384.667	533912.1625	100916.9466	180342.3301	190786.8804	384146.3154	691107.9681	419888.8604	56611.0509	371294.5812	158195.8992	968635.8674	159892.4771	156990.1412
0.597_213.09869	POS	0.597	213.09869	C17 H28 N6 O4	HPK	-190.1078609	-499998.0518	83.81424849	level2	mzCloud										0.198486391	1.147493826	0.662742618	-1.268687677	0.415037133	0.279969662	-0.991185832	0.503064108	0.429139848	0.42119042	1.339031983	0.376215803	-0.015940877	0.989011446	0.865212916	65347.14874	279628.3253	1831834.89	43945.19731	37854.77841	44673.1983	32642.77968	779222.1878	48612.22112	22199.83986	34385.0347	44294.22456	3839933.728	32033.25223	49796.85671
0.603_289.03703	NEG	0.603	289.03703	C15 H11 N O4	3-(3-nitrophenyl)-2-phenylacrylic acid	20.97549755	77955.88693	64.77731487	level2	mzCloud										1.223217794	2.334668626	0.656528303	2.653778815	6.293134665	0.011901156	1.477274309	2.784222115	0.384142969	2.096010401	4.275254788	0.113792305	0.401923801	1.321268618	0.857601811	198715.7464	226301.3186	681414.745	304014.6684	187330.207	739311.2674	309968.3957	369151.5975	728471.8372	596901.7971	301262.9633	186903.6782	252532.7734	46643.9169	120893.0231
0.654_194.10269	POS	0.654	194.10269	C7 H12 O5	NP-020020	17.02688247	96706.02662	61.15618398	level2	mzCloud										0.437553286	1.354305568	0.940931214	0.796323339	1.736669636	0.757379688	-0.116570935	0.922377397	0.921167124	1.199619907	2.296791516	0.201463886	1.350196693	2.549468818	0.041118612	681266.7798	2290087.047	2039041.526	1213491.03	149861.7919	1282579.322	1755130.843	1504879.444	1421879.365	216339.4335	2072718.594	1094245.719	437533.4931	488838.6005	120322.8138
0.754_217.11858	POS	0.754	217.11858	C10 H12 N6	7-(1-pyrrolidinyl)pyrimido[4,5-d]pyrimidin-4-amine	-0.001045707	-4.838717673	76.91161756	level2	mzCloud										-0.062111646	0.957861089	0.990330378	-0.693722772	0.618256423	0.285428024	0.26095032	1.198267757	0.889874862	-0.637631681	0.642767246	0.47984956	1.586974664	3.004187095	0.175185412	6505346.6	6777120.889	4868149.685	2667715.31	1619591.04	1258807.269	2971083.171	2391424.376	1812608.629	1366982.449	4126358.243	1983061.432	2.07E+07	2887615.411	216732.0735
0.761_198.08518	POS	0.761	198.08518	C8 H11 N3 O3	ethyl 3-oxo-3-(1H-pyrazol-5-ylamino)propanoate	-0.002136543	-10.84099104	62.12002893	level2	mzCloud										-1.856785866	0.276090688	0.419753585	-0.996014702	0.501383109	0.89502309	2.350711149	5.100756211	0.255590296	2.850719298	7.213599357	0.190763852	1.474269867	2.778429949	0.571576384	2055962.168	7631473.023	4479141.86	275575.7101	34341.57573	406145.3159	97045.85998	121278.0988	353606.2161	97876.06104	503880.4717	1228924.426	95367.577	251605.627	29892.83856
0.767_79.02142	POS	0.767	79.02142	C2 H6 O S	2-Mercaptoethanol	2.10E-04	2.69044016	79.76073846	level2	mzCloud										0.426594794	1.344057439	0.51656467	-9.45E-04	0.999345403	0.988065357	0.455228821	1.371000238	0.067147723	0.538308406	1.452268699	0.284034833	-0.415701842	0.749654714	0.436575153	2620701.965	2321262.154	1564468.564	1686083.953	5010345.512	2785102.133	2229691.51	1500825.77	2522736.297	3048942.669	1792333.665	3908469.051	1867947.147	3363917.521	6924987.61
0.787_159.11313	POS	0.787	159.11313	C14 H28 N4 O4	GLK	-158.1052939	-499999.2608	60.04648469	level2	mzCloud										-1.855560078	0.276325368	0.300375144	-0.250924145	0.840357936	0.934155093	0.362346522	1.28551507	0.963349949	-0.449190903	0.73245351	0.386154096	1.959454116	3.889147943	0.100255072	1872177.043	1242507.146	1967249.133	894898.1551	253114.3509	1344579.534	1248532.36	9250116.541	478303.2696	597852.0804	433942.5785	992652.1525	4377793.539	954003.5014	272419.364
0.922_367.10523	NEG	0.922	367.10523	C17 H20 O9	Cnidioside A	0.001776857	4.826964618	77.97193106	level2	mzCloud										0.071168375	1.050567147	0.658297138	-2.161965291	0.223451666	0.058734568	0.810565007	1.753898193	0.691407508	-1.807768077	0.285632475	0.033329226	0.196491483	1.145908208	0.909826624	384902.8301	343987.8586	806536.4594	60116.47707	34938.50199	58143.46287	41534.72162	2190839.612	143524.9013	55432.24032	205170.5874	111888.319	382977.1129	30030.47241	9151.038345
1.243_262.12862	POS	1.243	262.12862	C11 H19 N O6	NP-015114	1.07E-04	0.411559242	63.76337829	level2	mzCloud										-1.50298122	0.352823554	0.54743238	-2.185156416	0.219888428	0.101913179	-2.857354018	0.137990991	0.684727491	-2.855630285	0.138155961	0.10982632	1.539954351	2.907853024	0.925335925	856886.6898	1646891.888	8351836.06	8304669.519	400649.3142	6423150.662	8199164.967	9218774.222	931060.2597	380830.0726	333185.7357	5960876.491	595541.4031	9089626.126	132921.7384
1.392_162.07637	POS	1.392	162.07637	C6 H11 N O4	Methyl 2-[(2-methoxy-2-oxoethyl)amino]acetate	2.89E-04	1.796542775	61.05120441	level2	mzCloud										0.475118083	1.390031988	0.674579769	0.069022139	1.049005425	0.865566394	1.681198126	3.206941698	0.242836782	0.536263898	1.450212082	0.771602046	0.506159938	1.420264801	0.574461327	4767508.211	6784662.991	6869877.395	2162223.741	5464418.883	4500493.905	3714557.721	2838969.806	4082717.905	6627060.135	2613435.523	2531949.417	3688158.673	1773824.044	2013102.983
1.462_275.07384	POS	1.462	275.07384	C11 H16 N4 S	N1,N1-dimethyl-4-[3-(methylthio)-4,5-dihydro-1H-1,2,4-triazol-5-yl]aniline	37.95699872	160760.1046	69.78124105	level2	mzCloud										4.043742792	16.49255249	0.610953781	0.11494751	1.082935644	0.674639174	4.076925932	16.87629062	0.684132329	0.206804333	1.154128877	0.377775014	6.149649902	70.99521573	0.066508523	3053.254498	4284.59298	15531.06164	4088.972011	3093.882985	3828.485214	3663.947384	7595.727811	3398.832635	3101.462663	2941.104422	3156.581135	20491.85882	3286.54614	2774.278001
1.544_344.13402	POS	1.544	344.13402	C15 H18 O8	(2E)-3-(2-{[(2S,3R,4S,5S,6R)-3,4,5-trihydroxy-6-(hydroxymethyl)oxan-2-yl]oxy}phenyl)prop-2-enoic acid	17.02656882	52212.69575	68.51260142	level2	mzCloud										1.369157543	2.583196771	0.678254683	-3.610497533	0.081871348	0.582257118	-2.999755075	0.125021223	0.898967992	0.27571238	1.210591713	0.299371111	5.545841076	46.71587794	0.010921125	111374.6778	283544.4476	1365901.836	3860.846434	5127.83505	4365.355643	3613.94254	3365857.056	4259.941908	9059.048989	2829.218212	3239.740898	86217.92047	3995.104318	3308.464596
10_324.28963	POS	10	324.28963	C20 H36 O3	(1S,2S,4aR,7R,8aR)-1-[(3Z)-5-hydroxy-3-methylpent-3-en-1-yl]-2,5,5,8a-tetramethyl-decahydronaphthalene-2,7-diol	-18.01062	-55542.65722	78.43192694	level2	mzCloud										-0.485335988	0.714330691	0.61237614	1.047249725	2.066586462	0.276139443	-1.067182252	0.477250213	0.711337295	1.02522554	2.03527754	0.270809822	-4.836885813	0.034990672	0.087155532	4130808.679	4038629.167	1.19E+07	8698532.223	147646.3494	4630507.141	2325591.619	829855.6772	1967370.749	1244884.787	1.54E+07	3012349.947	2.24E+07	1695295.492	651865.9938
10.05_481.29323	NEG	10.05	481.29323	C25 H36 N6 O	1-{[(2R,4S,5R)-5-{6-[4-(Dimethylamino)phenyl]-2-methyl-4-pyrimidinyl}-1-azabicyclo[2.2.2]oct-2-yl]methyl}-3-isopropylurea	46.00542833	105445.6779	67.26007644	level2	mzCloud										-0.486050746	0.713976876	0.592343624	0.919771204	1.891815249	0.188406053	-0.752099663	0.593738815	0.899260919	-0.120998551	0.91955097	0.857178624	-2.00611008	0.248943443	0.398277147	930675.6068	448850.3077	33700.4088	4431151.216	15663.09235	1576407.689	2286170.913	8028.019223	1629782.895	97506.77748	2887879.507	2932011.169	148449.2405	3361712.337	4794.668418
10.109_310.31046	POS	10.109	310.31046	C20 H41 N O2	Stearoyl Ethanolamide	-18.01054644	-55025.33143	78.76607129	level2	mzCloud										-0.606391312	0.656837631	0.658804128	0.220148669	1.164853618	0.509366453	-2.162138242	0.22342488	0.441869395	0.057169623	1.040422586	0.798208161	-0.424164169	0.745270382	0.085108365	8.29E+07	8.35E+07	1.13E+08	1.89E+08	1.63E+08	4.64E+08	1.30E+08	1.48E+08	2.32E+08	1.02E+08	1.33E+08	3.05E+08	1.69E+08	2.55E+08	1.16E+08
10.118_465.37054	POS	10.118	465.37054	C30 H50 O2	NP-021710	21.9821871	49690.61305	67.95883733	level2	mzCloud										0.249554918	1.188840292	0.931749836	1.037371499	2.052484745	0.197009601	0.782003966	1.7195177	0.898173271	0.390135981	1.31051692	0.488388447	-0.17352283	0.886674918	0.438595974	1168228.719	675613.43	302123.7943	7550449.828	255909.1881	1425905.034	4360999.517	198849.8647	578460.6232	270267.1932	2747413.99	2319473.082	565382.8087	2428168.371	331313.7792
10.191_306.27672	POS	10.191	306.27672	C20 H35 N O	NP-016582	-0.002419945	-7.927179926	76.18077605	level2	mzCloud										0.257895334	1.195733045	0.487286406	1.558841754	2.946172194	0.16987813	0.25690713	1.194914282	0.704589687	0.317613291	1.246267092	0.312729718	-0.740991413	0.598328043	0.430703352	2.26E+07	1.71E+07	1.84E+07	4.16E+07	3.01E+07	3.04E+07	3.22E+07	1.96E+07	3.90E+07	2.82E+07	3.28E+07	3.14E+07	1.70E+07	2.93E+07	4.32E+07
10.416_482.29393	POS	10.416	482.29393	C26 H45 N O6 S	Taurodeoxycholic Acid (sodium salt)	-18.01010346	-36070.94007	68.49021656	level2	mzCloud										0.277249476	1.211882206	0.421942808	0.542639064	1.456634645	0.069782266	1.455213051	2.741970502	0.985762838	0.570577783	1.485118225	0.186538195	3.736142648	13.32572987	0.303501191	1021161.849	694334.0035	2314412.148	1277143.312	1272758.736	1179089.327	1242911.544	1.94E+07	1450601.205	1161046.575	1205718.405	1343743.659	4184715.671	1169845.027	1747219.972
10.542_307.26409	NEG	10.542	307.26409	C20 H36 O2	11(Z),14(Z)-Eicosadienoic Acid	-1.60E-04	-0.517855477	89.35683086	level2	mzCloud										-0.760740087	0.59019349	0.592343624	1.145737029	2.212591363	0.052913493	-1.84610416	0.278142448	0.60188625	0.695327618	1.619252104	0.424283371	-6.863101622	0.008590146	0.154871341	2764942.063	2517489.439	1.18E+07	1.43E+07	100386.7402	3143284.278	2168508.425	640466.9893	2202193.628	1499053.27	1.29E+07	2769067.126	2.94E+07	4273152.974	493749.8298
10.726_333.27982	NEG	10.726	333.27982	C22 H38 O2	Docosatrienoic Acid	-8.80E-05	-0.263354915	88.74034733	level2	mzCloud										0.653776718	1.573281379	0.863633641	0.68052391	1.602721672	0.215406949	-0.683236159	0.622766757	0.991081443	-0.335671261	0.792415354	0.667739808	-4.888303416	0.033765567	0.318918116	982258.8007	822778.7498	5065908.889	1.27E+07	33952.00884	2742145.772	2191678.791	153088.1029	625874.7907	785754.8921	2979001.154	2090086.494	1.23E+07	6313162.496	42522.41988
11.004_309.27977	NEG	11.004	309.27977	C20 H38 O2	11(E)-Eicosenoic Acid	-1.37E-04	-0.440184317	91.66775291	level2	mzCloud										-0.861866827	0.550240094	0.653840812	1.386165566	2.613830459	0.026168771	-2.416537755	0.18730512	0.543681724	0.768696446	1.703729675	0.705577352	-6.729142626	0.009425974	0.247371119	1611359.211	1547517.271	8428217.344	1.84E+07	111280.4798	1904575.827	2178941.561	731599.3348	1174588.056	4044603.597	3990578.259	2676383.652	1.70E+07	6599085.528	214890.1115
2.199_303.14518	POS	2.199	303.14518	C15 H18 N4 O3	2-(benzyl{2-[(1-methyl-1H-pyrazol-5-yl)amino]-2-oxoethyl}amino)acetic acid	1.52E-05	0.050358865	62.9135781	level2	mzCloud										-0.07067553	0.952192037	0.955409793	-1.850235363	0.277347118	0.205511768	-0.581680344	0.668185072	0.808983566	-2.942172891	0.130112106	0.142434533	-1.662900125	0.315803677	0.579289098	310327.7663	565385.9293	934045.062	173419.6651	6086195.32	221992.3438	212054.9386	3347831.636	171262.6934	3968461.333	78787.17961	59994.82393	668436.8797	423972.9729	145147.2629
2.455_243.12357	NEG	2.455	243.12357	C12 H20 O5	3,8,9-trihydroxy-10-propyl-3,4,5,8,9,10-hexahydro-2H-oxecin-2-one	-2.30E-04	-0.942065948	79.80256036	level2	mzCloud										-0.819556096	0.566616259	0.563298328	-0.46283437	0.725559398	0.520710746	-2.409990001	0.188157148	0.102630392	-0.693196759	0.618481883	0.478339557	-3.309140948	0.100890277	0.00278149	1354908.318	1944026.898	380806.917	5437386.808	218423.42	6757332.708	5156750.109	269102.99	1076979.436	308217.6526	1462802.123	2369692.823	89463.90165	4783086.787	106926.8768
2.532_217.15489	POS	2.532	217.15489	C11 H10 N2 O4	1-acetyl-3-(2-furylmethylene)tetrahydropyrazine-2,5-dione	-17.91644387	-76545.04549	69.84779038	level2	mzCloud										0.481407904	1.39610544	0.718153371	-0.889962525	0.539628135	0.661985114	0.565579814	1.479982189	0.721425159	-0.429747936	0.742391483	0.641888618	2.73742768	6.6688023	0.020187165	1.84E+07	2.19E+07	9252251.961	1995280.799	2308258.831	3174650.121	2466836.57	6.76E+07	4949993.674	2916870.796	6101954.44	2086471.945	2.08E+07	3830926.594	1926693.082
2.619_199.10812	POS	2.619	199.10812	C9 H14 N2 O3	3-(1-hydroxyethyl)-2,3,6,7,8,8a-hexahydropyrrolo[1,2-a]pyrazine-1,4-dione	4.02E-04	2.02949308	70.62650545	level2	mzCloud										0.424622682	1.342221416	0.972132596	0.637151608	1.5552555	0.361886761	-0.235719304	0.849261466	0.879905329	0.143929973	1.104910852	0.893076386	2.384507591	5.221656632	0.021838343	562908.3468	734299.9629	1204770.585	915847.4641	519453.4692	1088113.485	1130196.669	451376.5161	389687.9296	549051.8819	1522935.697	1025533.298	520789.8066	1519704.576	375082.7607
2.767_362.15530	POS	2.767	362.1553	C18 H23 N3 O3 S	N1-(3-pyridyl)-4-[(dipropylamino)sulfonyl]benzamide	0.002009384	5.563910823	64.27254603	level2	mzCloud										0.764049329	1.698250559	0.658297138	-0.883949733	0.541881863	0.431739642	-0.267740471	0.830619433	0.967227868	0.107557065	1.077402311	0.882061804	1.188997068	2.279941911	0.08800048	21401.64953	78279.51734	150484.938	19002.65218	44368.20502	19865.14122	18043.99485	607062.4031	15674.37084	45645.08614	13475.16387	10342.03599	2352057.887	16314.03696	148622.4804
2.841_301.16550	NEG	2.841	301.1655	C16 H22 N4 O2	NP-001134	-0.001501642	-4.969457925	60.40899777	level2	mzCloud										1.079545567	2.113370287	0.748240357	4.369584329	20.67168848	0.115378272	0.180696204	1.133430715	0.92362975	3.403897478	10.58461932	0.274112324	0.852108243	1.805136886	0.30290708	347427.9223	763579.4726	63185.88218	122163.7088	35509.36713	17259.23677	89947.76804	46949.02224	1005459.551	30474.55481	465271.1436	71437.57722	40413.17263	12624.92923	25037.31268
2.896_177.10242	POS	2.896	177.10242	C10 H12 N2 O	NP-016668	1.79E-04	1.018180483	86.28179711	level2	mzCloud										1.370673244	2.585912114	0.319105352	-0.254489474	0.838283725	0.661100474	2.547484185	5.846139216	0.338390143	0.212343378	1.158568526	0.914254937	-0.25017179	0.840796291	0.676966781	859184.5637	897640.6817	67795.25804	308412.5833	8617542.965	945292.0409	823354.0119	183092.7295	988002.9895	1.01E+07	1364228.406	1702029.963	93592.87496	506133.76	947625.2209
2.932_355.18622	POS	2.932	355.18622	C20 H28 O4	9-hydroxy-7-(2-hydroxypropan-2-yl)-1,4a-dimethyl-1,2,3,4,4a,9,10,10a-octahydrophenanthrene-1-carboxylic acid	21.98018247	66165.75726	78.18413248	level2	mzCloud										-4.679022206	0.039036778	0.228016554	-6.297231761	0.012715819	0.033735858	-2.324243995	0.199679206	0.503068742	-5.06086843	0.029958965	0.020541482	0.243140428	1.183566221	0.455563825	60432.34754	561354.009	16702.76918	1170188.871	224993.0415	3735992.669	1360891.23	112439.0702	1757024.289	97001.63607	717265.8376	1392934.207	657383.5403	3035029.889	84996.19921
2.951_266.12477	POS	2.951	266.12477	C11 H15 N5 O3	N6-Me-dA	6.67E-06	0.025171229	89.80812832	level2	mzCloud										-0.221369626	0.857750742	0.489642164	0.954603455	1.938046862	0.512998199	-0.23424366	0.850130568	0.701286615	0.669876412	1.590936674	0.572794664	0.499688746	1.413908486	0.091561929	1430998.581	2344391.577	31846.67557	2042399.716	31625.75139	2577956.666	932181.3875	39561.43917	1686035.644	18302.10147	2953090.616	2238243.908	63663.77465	272373.8833	25243.2704
2.998_196.09717	POS	2.998	196.09717	C10 H13 N O3	L-Tyrosine methyl ester	3.48E-04	1.785767578	88.49331482	level2	mzCloud										0.275148498	1.210118641	0.901240633	0.172503394	1.127012404	0.692398063	0.020859492	1.014563731	0.946104283	-0.001213125	0.999159479	0.963885439	1.046541	2.0655715	0.1309966	6798085.966	3893830.536	1445711.078	2011691.282	455237.8712	3303520.927	1671530.437	733292.1835	1820720.821	720107.206	3176019.175	1517703.073	2521302.667	4088980.027	250700.1089
3.031_260.16049	POS	3.031	260.16049	C11 H18 N2 O4	NP-016455	7.35E-06	0.03035047	78.78496253	level2	mzCloud										1.874992647	3.667997478	0.599542585	-1.080014295	0.473024136	0.424052238	-1.315764237	0.40171264	0.237383269	-1.355520768	0.390793732	0.216780238	2.633122543	6.203672571	0.001803291	7302540.291	9617337.886	1.51E+07	1572957.602	1.12E+07	2022138.424	2001886.423	7.02E+07	2279633.593	1.34E+07	3583647.908	1445549.878	2.93E+07	3694182.999	1.09E+07
3.045_190.10771	POS	3.045	190.10771	C8 H15 N O4	2-Aminooctanedioic acid	3.11E-04	1.646140615	80.92833757	level2	mzCloud										-1.501985291	0.353067201	0.496390503	-2.105749055	0.232330577	0.099818379	0.476038904	1.390919479	0.968305436	-3.559533107	0.084815214	0.056394844	-0.034889464	0.976106545	0.685203862	301302.6704	373526.5215	91943.65675	3841623.377	278252.1884	2723713.81	4510384.594	42303.13023	354028.017	96297.20304	405431.714	2276736.46	42835.21448	4679994.384	86470.23502
3.133_279.13403	POS	3.133	279.13403	C14 H18 N2 O4	N-{4-[(2R,3R)-3-(Hydroxymethyl)-4-methyl-5-oxo-2-morpholinyl]phenyl}acetamide	1.01E-04	0.3630805	64.76055375	level2	mzCloud										0.069495033	1.049349329	0.910830256	-0.23164518	0.851663142	0.806850492	1.697073371	3.242425375	0.462138499	1.398430748	2.636146865	0.166614801	0.879604562	1.839870929	0.304508191	1.16E+07	2.55E+07	2871679.916	3844890.44	7860084.395	4616194.707	3808000.067	2469776.211	3078688.487	4327784.314	7011677.526	3243067.388	4626366.915	2072946.702	715774.4037
3.18_179.12878	POS	3.18	179.12878	C17 H32 N4 O4	IPK	-178.1208478	-499999.074	88.13780821	level2	mzCloud										2.460872231	5.505494803	0.592343624	1.733924505	3.326314325	0.734424685	-2.316846925	0.200705642	0.29870305	0.360016186	1.283440297	0.976730915	1.543934724	2.915886822	0.105140577	21989.13746	21571.82202	99112.99753	6959.241269	127003.7569	12684.83442	14286.9934	208054.3267	15409.99305	104977.1934	8964.891253	3800.875889	85565.94121	10340.53305	762739.7119
3.19_183.61066	POS	3.19	183.61066	C17 H27 N5 O4	LPH	-182.6029241	-499999.3757	76.22674877	level2	mzCloud										3.802451276	13.9524955	0.307971268	2.107625013	4.309812224	0.236326024	-2.302134209	0.202762926	0.273050925	1.728501208	3.313833707	0.245356515	2.745376235	6.705645587	0.018499286	8250.728775	18696.44265	438918.7078	11006.66766	104672.1374	9675.560653	10363.99765	1084459.196	8685.077975	75123.90811	7688.946885	10346.59547	1219292.168	10355.61011	354158.7941
3.193_346.16504	POS	3.193	346.16504	C19 H20 O5	2-{7-oxo-2H,3H,7H-furo[3,2-g]chromen-2-yl}propan-2-yl 3-methylbut-2-enoate	17.02669305	51889.91356	82.24812746	level2	mzCloud										-0.788116851	0.579099497	0.592879928	-0.391239075	0.762474463	0.641497405	-1.235570665	0.424674484	0.319247491	-0.837392699	0.559654087	0.534838992	-2.306900002	0.202094225	0.019218396	2533206.765	7383758.229	651348.6784	2.64E+07	773816.8981	2.51E+07	3.05E+07	364962.4761	4170106.188	451242.2489	1.12E+07	2.33E+07	246316.4231	3.31E+07	314066.688
3.211_196.14478	POS	3.211	196.14478	C10 H17 N3 O	2-Amino-5-isopentyl-6-methylpyrimidin-4-ol	3.38E-04	1.730603989	64.92840652	level2	mzCloud										-2.062816475	0.23934831	0.555887979	-0.642814016	0.64046249	0.688653407	-0.568884769	0.674137708	0.277002671	-1.738146489	0.29975454	0.687396284	-2.248732778	0.21040884	0.101513589	3024143.317	1464069.945	12282.86602	58326.15939	58409.64701	90514.27546	28724.70303	8418.78512	3631780.272	47611.02036	2557764.781	99663.96863	12007.92387	9254.931358	15860.54089
3.272_261.12418	NEG	3.272	261.12418	C14 H18 N2 O3	5-(tert-butyl)-2-methyl-N-(5-methyl-3-isoxazolyl)-3-furamide	-2.84E-04	-1.082865995	72.41433488	level2	mzCloud										5.330684621	40.24352074	0.383332992	1.08832349	2.12626806	0.411033158	-1.609855009	0.327631276	0.278391038	0.655327897	1.574973874	0.405042094	5.112369057	34.59206076	0.007072592	2365.870501	3275.906122	123745.7483	724.9179177	2457.369454	506.5471643	916.9415649	110044.4945	1338.736535	3124.84751	542.2866052	685.2705724	450517.468	1085.154534	33466.12528
3.36_187.14438	POS	3.36	187.14438	C9 H18 N2 O2	N-(5-acetamidopentyl)acetamide	2.69E-04	1.444483767	89.42718272	level2	mzCloud										-1.252340795	0.419766577	0.358149883	-3.242030308	0.105694315	0.184371986	0.335702098	1.261991416	0.944512745	-0.639406891	0.641976819	0.74164599	-2.414013842	0.187633087	0.273192563	2.71E+07	3.64E+07	2561640.549	548130.0017	6679692.509	1.62E+07	4854890.34	1460962.464	1.19E+07	4920357.336	3.95E+07	5380476.958	929349.7312	134264.9498	3864348.211
3.361_267.17038	POS	3.361	267.17038	C17 H24 O	Celestolide	21.98039242	90016.16839	64.73497809	level2	mzCloud										4.090017819	17.03013327	0.533218223	-0.357244505	0.780654178	0.84047403	5.767586753	54.47743049	0.035968462	-0.409302275	0.75298745	0.872057215	4.788946242	27.64499186	0.068266215	283108.5991	237589.1169	122565.2747	109341.3456	304337.5335	42841.71713	236402.6544	79235.26639	82105.81425	190073.6747	52356.54627	166952.4743	39753.58579	96785.51776	92134.52243
3.386_355.19769	POS	3.386	355.19769	C21 H26 N2 O3	methyl 18-hydroxy-3,13-diazapentacyclo[11.8.0.0Â?,Âaâ°.0â´,âa.0Âaâµ,Â?â°]henicosa-2(10),4,6,8-tetraene-19-carboxylate	-0.003932399	-11.10237636	84.53996252	level2	mzCloud										-4.655647503	0.039674408	0.013989874	-5.857001975	0.017253083	0.001510355	-0.528615915	0.693219472	0.666872243	-6.578334911	0.01046463	0.004554944	2.066613801	4.189022986	0.141296668	316576.9554	399403.8951	402802.1152	3967161.918	116450.5254	2999220.849	4231682.972	323276.0188	319051.6559	70046.64661	396471.9225	2269535.264	226076.6914	4868828.249	38761.50167
3.42_195.11311	POS	3.42	195.11311	C10 H14 N2 O2	Nikethamide 1-oxide	3.01E-04	1.551674318	67.45581293	level2	mzCloud										2.447515485	5.454759106	0.525675232	2.180756926	4.533913684	0.25332087	0.332450768	1.259150531	0.75543215	1.324545955	2.504540525	0.403083669	2.610297744	6.106296925	0.090374809	118289.3854	126277.5101	266059.1155	154195.9291	729795.5442	524605.1687	165956.2462	333517.305	150733.8842	505996.5258	143664.6228	109632.7991	438922.5839	172200.024	63215.44219
3.437_282.13354	POS	3.437	282.13354	C14 H19 N O5	4-[(3,4-dimethoxyphenethyl)amino]-4-oxobutanoic acid	-6.06E-05	-0.215635671	67.12045097	level2	mzCloud										-0.734202813	0.601150109	0.694885012	-2.702913412	0.15358259	0.073579765	1.03227789	2.045250977	0.776526391	-2.67903983	0.156145205	0.171462091	0.218438335	1.163473487	0.666453694	107087.8331	202337.0258	47621.99311	988426.7106	73001.98591	506498.7284	1192876.368	30034.95549	117874.9557	89623.06853	140719.1099	1340009.544	71442.02434	2654038.106	30355.13045
3.494_160.07568	POS	3.494	160.07568	C10 H11 N O2	2-methyl-2,3,4,5-tetrahydro-1,5-benzoxazepin-4-one	-18.01059312	-101709.38	75.01690197	level2	mzCloud										-0.476597623	0.718670502	0.506513014	-0.558860349	0.678838198	0.572642183	-0.313869248	0.804481278	0.629339269	0.683764929	1.606326239	0.506271441	0.012122113	1.008437808	0.968670171	741361.1864	1156991.908	3500458.674	297683.8512	829269.1697	311483.4773	286568.3081	2289453.444	516777.3012	1140368.941	384102.5899	240781.583	6792854.018	196072.7495	263658.4468
3.521_162.07851	NEG	3.521	162.07851	C7 H9 N5	N,N-dimethyl-9H-purin-6-amine	-1.22E-05	-0.074624975	71.50777506	level2	mzCloud										-3.163658542	0.111594781	0.050880569	-2.768144304	0.146793063	0.039590135	-1.986330833	0.252379943	0.255590296	-3.385808669	0.095668735	0.038448136	-4.609217468	0.040972011	0.01753219	107643.6723	117678.9307	20043.21219	1165636.742	165672.0872	910958.7848	1448661.517	10467.92324	219265.7686	123008.7123	262076.6685	795709.3465	12269.73432	1636113.713	81347.29468
3.54_297.18098	POS	3.54	297.18098	C15 H24 N2 O4	{3-[(3-{[4-(Hydroxymethyl)cyclohexyl]amino}-3-oxetanyl)methyl]-1,2-oxazol-5-yl}methanol	9.25E-05	0.312408439	67.92684479	level2	mzCloud										-3.302347427	0.101366481	0.017267673	-2.19389544	0.218560495	0.102700572	0.798883276	1.739753942	0.645813316	-3.228107854	0.106719236	0.103914783	0.201634085	1.150000178	0.789755644	367356.2556	551310.8899	72945.96692	4316677.576	88601.70295	2994375.511	4167639.798	48744.45636	498239.7785	80431.17453	1102899.889	2833367.496	75735.4537	6628305.774	47056.42978
3.573_471.29337	NEG	3.573	471.29337	C28 H41 N O5	NP-008177	1.002168879	2126.399586	66.74452917	level2	mzCloud										3.782745794	13.76321677	0.60945546	-0.130155783	0.913732779	0.836517631	-0.149986759	0.901258734	0.7050158	0.32619324	1.253700935	0.071056993	2.687077232	6.440073849	0.018169028	1176.018066	2653.404384	7821.221558	702.94821	10036.32787	577.3727387	642.9623937	6700.131023	706.1346854	19838.52583	589.2988259	625.9731011	36932.95818	698.7944729	63221.88594
3.595_319.15142	POS	3.595	319.15142	C16 H24 O5	NP-022469	21.98177192	74222.02776	71.65767858	level2	mzCloud										1.644308863	3.125980682	0.579902797	0.265023167	1.201655346	0.988065357	2.493780778	5.632520964	0.177010396	0.180386839	1.133187693	0.871519685	0.142143051	1.103543157	0.638760035	1978242.131	1879516.306	104956.5129	1325460.084	412414.5875	63694.09338	47332.49871	68999.46293	589785.8594	211740.1133	1386694.423	778121.9409	34942.16643	191990.1506	68666.52597
3.6_249.15981	POS	3.6	249.15981	C14 H20 N2 O2	N1-(2,6-dimethylphenyl)-2-morpholinoacetamide	5.51E-05	0.221853995	67.40953053	level2	mzCloud										3.827871531	14.20051681	0.201274115	4.864595718	29.13326961	0.026168771	0.665758091	1.586401658	0.720569328	4.560255138	23.59247939	0.143571749	0.181483108	1.134049102	0.60717971	40329.13821	50956.37827	19453.84426	47667.60836	29576.60984	44130.51647	52044.10708	10244.21745	31374.70723	16405.44825	27727.92177	20365.55427	15038.16989	58761.66652	10206.6318
3.644_355.19755	POS	3.644	355.19755	C19 H25 F3 N2 O	3-[6-(tert-butyl)-1,1-dimethyl-2,3-dihydro-1H-inden-4-yl]-5-(trifluoromethyl)-4,5-dihydro-1H-pyrazol-5-ol	-0.001624442	-4.586332136	74.98590317	level2	mzCloud										-5.849235044	0.017346218	0.013772398	-6.273425718	0.012927385	0.002746624	-1.467381234	0.361638145	0.128229101	-6.877104878	0.008507171	0.004694495	0.388598217	1.309120789	0.434488167	186510.8052	263018.6357	56653.28829	2315455.554	63808.58979	1791174.203	2633439.587	15409.17605	157206.0048	29627.96783	239920.9036	1360041.918	12892.20633	3109900.289	35023.70784
3.648_164.07081	POS	3.648	164.07081	C9 H9 N O2	indoline-2-carboxylic acid	2.10E-04	1.290407896	71.87543977	level2	mzCloud										-1.567277931	0.337444482	0.259313046	-3.641925785	0.080107116	0.026850727	-0.814274378	0.568694447	0.357417163	-4.978592825	0.031717155	0.008887704	-4.542703593	0.042905203	0.014580993	2044240.879	1814112.647	259025.1268	8533117.402	1.25E+07	3530054.476	2.46E+07	129940.7123	4735359.384	7286224.943	2993556.264	5699746.984	133873.6769	2.03E+07	4540728.291
3.668_331.11859	NEG	3.668	331.11859	C19 H16 N4 O2	4-(4-methoxyphenyl)-2-(methylanilino)-6-oxo-1,6-dihydropyrimidine-5-carbonitrile	-0.001457741	-4.389104098	71.28674432	level2	mzCloud										0.820178202	1.765624069	0.985340915	3.180314889	9.065049446	0.015943808	1.098204486	2.140880822	0.292131199	2.541648148	5.822537992	0.075335791	-0.149357613	0.90165185	0.908768132	325397.8928	266545.2737	3427.608051	25859.31801	9805.734242	91647.57935	40024.81955	3417.545843	659898.4788	7094.578112	822423.1773	162676.9871	4778.790097	69334.83112	5841.334329
3.698_196.06060	POS	3.698	196.0606	C9 H9 N O4	5-(acetylamino)-2-hydroxybenzoic acid	1.66E-04	0.851994179	77.8479337	level2	mzCloud										-0.336087988	0.792186495	0.639059785	-0.314592648	0.804077994	0.748876815	0.296421686	1.228094592	0.999456784	-0.84867386	0.555294934	0.465267826	-0.544850944	0.685462219	0.66543312	351932.0869	388938.6268	51844.52583	1498519.34	119846.3908	1115483.699	1100392.162	24709.3572	487337.3314	71081.29112	531447.4781	1269648.533	19400.82916	1799452.206	30077.34547
3.741_332.18158	POS	3.741	332.18158	C14 H25 N3 O6	2-[2-(2-acetamido-4-methylpentanamido)propanamido]-3-hydroxypropanoic acid	-3.28E-05	-0.09893354	68.45827756	level2	mzCloud										0.302523969	1.233300163	0.790694246	0.382274878	1.303395463	0.590609643	-0.811464995	0.569802954	0.376743934	-0.207056626	0.866302853	0.896628326	0.673477411	1.594912648	0.704994656	552263.2837	449291.9509	1577343.508	126253.3942	821361.593	150898.3618	195923.0155	3002472.889	266827.6704	800301.0224	147341.0534	72030.84899	4614266.814	184603.5865	9449011.432
3.747_263.13940	POS	3.747	263.1394	C17 H20 O	2-(Cyclohexylmethylidene)-1,2,3,4-tetrahydronaphthalen-1-one	21.9807116	91528.55327	62.49346432	level2	mzCloud										5.001952861	32.04334517	0.45059984	1.183455945	2.271201874	0.092797055	-1.625396587	0.324120778	0.292131199	0.616636314	1.533296085	0.356835031	4.72654549	26.47475613	0.014509995	26800.09011	46236.81367	2158032.662	55900.29092	57040.19786	27717.91181	34964.50864	2336474.332	25410.67672	47535.55103	24579.25721	24132.41409	8407584.555	42089.37204	675074.9101
3.748_263.13860	POS	3.748	263.1386	C14 H15 N O3	4-oxo-4-(5,6,7,8-tetrahydronaphthalen-1-ylamino)but-2-enoic acid	17.02612626	69464.56756	76.11573652	level2	mzCloud										4.99125037	31.80651432	0.432640089	1.181197952	2.267649949	0.093320106	-1.483083868	0.357723334	0.382746207	0.606834483	1.52291401	0.364695262	5.030792953	32.69035078	0.009786574	28959.9102	47240.50946	2209357.452	56927.06666	58341.96007	28126.6478	35615.71753	543479.5952	25981.88151	48591.87703	25041.25183	24631.47137	8587193.929	42858.86559	707074.2695
3.762_207.07671	POS	3.762	207.07671	C10 H10 N2 O3	4-oxo-4-[(pyridin-4-ylmethyl)amino]but-2-enoic acid	2.91E-04	1.411969474	77.85760855	level2	mzCloud										-2.725766413	0.151168933	0.168272309	0.059174216	1.041869235	0.988778606	-1.198500293	0.435727993	0.26341409	-0.590506702	0.664109618	0.662904364	-2.718266369	0.151956852	0.027781002	331919.0794	692254.4064	66873.55211	5429857.009	364256.322	4053964.315	5499881.521	43007.74511	435140.0788	237707.2522	808156.2228	3197509.446	43790.87265	4935733.941	116615.6509
3.763_261.12347	POS	3.763	261.12347	C14 H16 N2 O3	3-[(4-hydroxyphenyl)methyl]-octahydropyrrolo[1,2-a]pyrazine-1,4-dione	1.00E-04	0.385837039	84.45382106	level2	mzCloud										1.937578919	3.830622662	0.438914033	0.68602349	1.608842937	0.677703971	1.503601362	2.835496473	0.278410151	0.069943727	1.04967574	0.857067483	3.645918322	12.51787979	0.046721606	248180.6809	334770.7423	32806.3701	256507.9284	240554.7794	785204.9082	97426.97168	18813.98798	153742.004	186978.0508	174604.7848	79761.83755	35433.48364	542597.6271	65927.09038
3.763_271.16534	POS	3.763	271.16534	C13 H19 N O4	N-[1-(4-methoxy-2-oxo-2H-pyran-6-yl)-2-methylbutyl]acetamide	17.02665213	67264.08335	75.23423201	level2	mzCloud										-5.697873463	0.019265007	0.002335341	-3.651930489	0.079553516	0.08200725	-2.764888451	0.147124717	0.020410134	-3.638983799	0.080270639	0.351454721	-1.778307065	0.291525287	0.027125956	991052.9399	1637097.752	213935.884	1.90E+07	207655.496	1.46E+07	1.50E+07	129265.0229	1407706.737	201420.6076	3857819.236	3641381.454	81064.27898	197179.2402	134202.4732
3.779_299.08089	POS	3.779	299.08089	C11 H14 N4 O4 S	NP-003319	4.18E-05	0.140247129	79.81751023	level2	mzCloud										0.103906134	1.074679249	0.843919455	0.241854266	1.182511543	0.68021628	-1.375036517	0.385542947	0.441985662	0.113813205	1.082084531	0.926666907	-0.582652431	0.667735001	0.60662367	852462.4249	493413.7713	110220.2428	1616504.755	46431.11351	2972341.936	1302313.191	50056.41725	1590057.353	44726.49371	1429472.312	1643318.552	21177.87914	1966058.022	18950.94204
3.798_181.04979	POS	3.798	181.04979	C9 H8 O4	4-oxo-4,5,6,7-tetrahydrobenzo[b]furan-3-carboxylic acid	2.59E-04	1.436237525	75.57452694	level2	mzCloud										0.988714458	1.984415949	0.286587724	0.051195348	1.036123051	0.919212383	0.364094614	1.287073653	0.890677919	-0.248012271	0.842055792	0.799965572	-1.175836672	0.442626989	0.251153676	81333.52468	96476.68147	1817019.413	138098.5962	2046873.896	117368.6938	134686.7821	787569.0849	120782.769	1064553.758	117989.0817	105064.5578	560608.4332	119478.1098	529087.8457
3.807_309.18088	POS	3.807	309.18088	C16 H24 N2 O4	N-(2,5-diethoxy-4-morpholinophenyl)acetamide	-8.71E-06	-0.02824773	68.09443083	level2	mzCloud										-4.271280018	0.051786504	0.015229591	-2.984997863	0.126306618	0.058253298	-1.430564418	0.370985725	0.195327509	-3.643991796	0.079992481	0.102422624	-1.114354924	0.461897639	0.353315705	645786.4662	1069054.85	103820.5315	6607009.394	239868.0432	7368672.277	7163828.185	76389.49739	859028.848	110579.2646	1383071.849	5281300.958	38867.98229	8212493.202	64132.52913
3.813_225.12338	POS	3.813	225.12338	C11 H16 N2 O3	6-cyclohex-3-enyl-5-nitropiperidin-2-one	9.01E-06	0.040211163	61.35627435	level2	mzCloud										4.005063263	16.05625203	0.170355691	0.554645441	1.468807613	0.163184474	5.757532041	54.09907574	8.66E-04	0.963992699	1.950701051	0.147215432	4.293576769	19.61080386	0.002867298	149850.2514	184034.6415	83665.50215	223520.2228	648162.5397	119694.001	172188.7483	36327.09177	90072.96923	355502.2691	81206.48345	106960.4592	21599.17774	182355.621	173543.2702
3.834_263.12865	NEG	3.834	263.12865	C15 H20 O4	NP-009815	-2.30E-04	-0.869634597	85.39178292	level2	mzCloud										-2.860738156	0.137667684	0.110687085	-2.941529184	0.130170173	0.012846734	-2.646938045	0.159658576	0.031426449	-3.531116891	0.086502348	0.058982788	-3.519976309	0.087172911	0.010779249	338553.8488	409554.9429	47715.45104	1984332.234	93753.05625	1894789.062	2569038.043	17670.4583	545246.1925	63196.36137	487304.1229	1297545.22	11254.33065	2871961.799	49144.43964
3.862_184.61859	POS	3.862	184.61859	C17 H29 N5 O4	VLH	-183.6106376	-499999.0755	78.77741963	level2	mzCloud										2.748117325	6.718398283	0.617263956	0.033637576	1.023589729	0.930889726	-0.075812102	0.948807881	0.738570154	0.583616566	1.498601256	0.633786482	-0.089409268	0.939907529	0.922773452	10472.35211	9514.559327	16991.68021	2454.756153	3620782.781	3735.734799	2928.919719	17795.5892	3109.332827	1172658.813	5060.110476	2778.712687	22264.4865	3519.341902	1121124.494
3.871_311.16009	POS	3.871	311.16009	C18 H24 O3	Estriol	21.98026817	76274.67844	69.87155395	level2	mzCloud										-2.146252577	0.225898629	0.229271591	-1.507551114	0.351707715	0.192149922	-0.395419255	0.760268406	0.724510133	-2.197197881	0.218060765	0.236059285	-1.070600363	0.476120825	0.220612992	194168.2426	561910.3412	79751.65992	2737111.103	145174.1152	2336587.715	2843902.322	43536.5248	297056.3181	66356.27092	778001.4307	1883503.94	25644.27679	2832784.762	47228.05713
3.872_180.13666	POS	3.872	180.13666	C17 H34 N4 O4	VLK	-179.1286234	-499998.9413	87.25044759	level2	mzCloud										1.827911978	3.550228734	0.707935414	0.089566801	1.064050631	0.795293891	-1.468492291	0.361359746	0.121601798	-0.484755203	0.714618316	0.395509108	1.303841963	2.468854754	0.238456748	114906.0575	91623.9782	296992.8645	32022.72676	541359.7511	47847.78342	42505.82978	220664.8904	37476.05576	520037.5074	46372.797	30003.18015	204325.3784	56061.5921	5134176.129
3.878_177.06605	POS	3.878	177.06605	C9 H8 N2 O2	2-methyl-1H-benzimidazole-5-carboxylic acid	1.97E-04	1.119317929	69.66417432	level2	mzCloud										0.81432555	1.758475885	0.946457361	1.947494602	3.857041322	0.381276879	1.729428273	3.315963835	0.740473224	1.600261408	3.031982462	0.480143693	-0.693461429	0.61836843	0.743837898	130752.8344	144541.1662	9134.362327	40858.37191	126751.5652	131492.8023	81176.64194	13864.15043	317958.1389	21547.55437	512980.1342	110857.7031	18445.65687	93765.44156	26185.87677
3.879_265.15458	POS	3.879	265.15458	C14 H20 N2 O3	2-(2-amino-3-methylbutanamido)-3-phenylpropanoic acid	-9.39E-05	-0.35543076	82.78805687	level2	mzCloud										1.755699352	3.376899754	0.373382434	-0.587295714	0.665589365	0.501070133	-0.952926443	0.516583532	0.810056966	-0.703117193	0.614243592	0.488047697	2.704333576	6.517567302	0.011105545	2116640.875	2267071.397	3120328.488	698396.8034	724715.6311	631089.9588	657023.3025	2.36E+07	552618.2215	711460.8756	782223.3799	437906.7303	5167131.144	1209280.644	1100317.04
3.902_202.10852	NEG	3.902	202.10852	C9 H17 N O4	3-[(methoxycarbonyl)amino]-2,2,3-trimethylbutanoic acid	3.42E-05	0.168613071	70.62119691	level2	mzCloud										4.971642508	31.37715207	0.322604863	2.47497603	5.559580507	0.02817261	-0.008644748	0.994025834	0.988441939	2.564610919	5.915954347	0.096675231	3.94546839	15.4065122	0.003971222	28011.44121	26222.93639	5516636.656	16075.1601	330756.916	13074.30767	8698.138057	1572800.636	1898.165579	109593.222	11838.38279	11955.56834	1.04E+07	13696.04598	36660.26136
3.906_305.07670	POS	3.906	305.0767	C15 H16 N2 O S2	4-(1,3-Dithian-2-yliden)-3-methyl-1-(4-methylphenyl)-4,5-dihydro-1H-pyrazol-5-one	-9.78E-04	-3.216043457	65.3855713	level2	mzCloud										6.324992575	80.17011145	0.563206834	-0.710045363	0.611300917	0.975057455	4.59994075	24.25046909	0.06373471	1.024192205	2.033820287	0.304210214	4.148451036	17.73406098	0.01770972	9580.100263	14362.61265	67410.87647	1794.321642	118155.2142	1482.891102	1714.757343	40944.95264	1612.815886	51136.69269	1390.023225	1588.617656	2615.91244	1819.149595	3473.163422
3.912_240.12317	POS	3.912	240.12317	C12 H14 O4	4-(2,3-dihydro-1,4-benzodioxin-6-yl)butanoic acid	17.02668935	76665.99128	64.01533539	level2	mzCloud										3.219889229	9.317153291	0.001783645	2.62013122	6.148059894	0.012049106	4.369707294	20.67345046	0.014489014	1.537517643	2.902945813	0.222274668	3.10345304	8.594734299	0.115622691	120763.4957	129206.1973	45083.71732	429374.1579	195389.7704	372698.0605	421850.0768	15420.16875	82371.88616	89645.26487	83652.22236	509639.8457	15386.17396	1151403.176	52330.16679
3.926_223.10796	POS	3.926	223.10796	C11 H14 N2 O3	1-(2-methoxy-4-nitrophenyl)pyrrolidine	2.46E-04	1.107134791	72.47734012	level2	mzCloud										-2.778533949	0.145739722	0.309112069	-4.59091302	0.041495163	0.006258536	-0.623039256	0.649301633	0.619589102	-4.846572989	0.034756509	0.037443006	-0.218375984	0.859532452	0.523161647	86272.60265	155397.6412	52299.01107	1383862.478	69101.31484	868351.4596	1877813.927	57826.21866	63649.21528	41208.14424	113564.4689	597332.4864	70829.67413	1753605.967	43788.33938
3.987_303.15341	POS	3.987	303.15341	C16 H24 O4	(1S,6R,11aR,13R,14aS)-1,13-dihydroxy-6-methyl-1H,4H,6H,7H,8H,9H,11aH,12H,13H,14H,14aH-cyclopenta[f]oxacyclotridecan-4-one	21.97867612	78448.35437	72.69116404	level2	mzCloud										1.578681389	2.986967186	0.501233457	0.390839969	1.311156566	0.057550377	-1.637849939	0.321335006	0.303893703	0.464036712	1.379396023	0.328873127	3.745630647	13.4136564	1.85E-04	2268.542771	1829.380303	123979.101	2760.913762	2642.021562	2890.321454	3027.530036	163124.8866	2794.327267	2014.107263	2164.632113	2647.8095	586257.5767	3145.219185	4520.077073
3.99_222.14908	POS	3.99	222.14908	C13 H19 N O2	3,4-MDPA	2.24E-04	1.011186531	72.47395291	level2	mzCloud										-4.075490961	0.059313694	9.83E-04	-4.15569614	0.056106194	0.003528225	-2.315338294	0.20091563	0.007137897	-3.916963194	0.066202835	0.020988833	-2.285195663	0.205157576	0.003812877	665750.2686	532170.0188	149382.4665	3965379.208	224410.9738	2696114.49	4939065.145	119794.7224	636892.2456	224842.2954	708002.2081	1075539.62	65572.08138	743037.2791	111180.8503
4.001_325.17588	POS	4.001	325.17588	C16 H30 O4	NP-001596	37.95419005	132607.5446	69.70110661	level2	mzCloud										-3.471405692	0.090157687	0.08075494	-2.195865502	0.218262245	0.186823324	-3.088289211	0.11757969	0.047088143	-2.920216105	0.132107465	0.161099956	-3.895168264	0.06721056	0.005264554	1523528.138	4502505.564	457819.0477	1.95E+07	916188.7646	2.01E+07	2.12E+07	292125.0093	2450962.891	434643.0316	3951895.397	1.35E+07	259142.9272	2.17E+07	305974.1101
4.02_565.29842	POS	4.02	565.29842	C29 H42 N4 O6	NP-012767	21.98070795	40531.59693	69.82555704	level2	mzCloud										0.782024045	1.719541632	0.201201831	2.238280977	4.718345217	0.011141202	2.058246001	4.164796489	0.407563148	2.312188774	4.966359762	0.030721133	2.256553202	4.77848471	0.028411155	14778.05305	15804.37823	5602.378426	5097.509999	6221.544386	32329.75991	4877.71604	11607.49975	24986.45508	4057.640135	13405.26196	6321.466466	7395.023269	5227.594356	8276.965931
4.027_217.09738	POS	4.027	217.09738	C12 H12 N2 O2	2,3,4,9-Tetrahydro-1H-beta-carboline-3-carboxylic acid	2.26E-04	1.047300035	87.61411015	level2	mzCloud										1.030415106	2.042611886	0.202963392	0.781798143	1.719272401	0.260778046	0.138164318	1.100503946	0.758335505	0.039836483	1.027997306	0.962684965	0.744175193	1.675016367	0.289294397	821465.6774	814651.64	760263.0979	5155755.742	4320739.059	5336396.458	6656185.747	548265.058	1173939.451	2514367.786	1267005.447	2801400.22	202481.1387	5831199.606	1246254.804
4.039_330.20213	POS	4.039	330.20213	C18 H29 N O3	N-[(4-hydroxy-3-methoxyphenyl)methyl]-8-methylnonanamide	21.98010536	71546.38837	60.25597537	level2	mzCloud										-0.28303011	0.821863034	0.696959642	-0.575730302	0.670946528	0.902555311	-0.485004859	0.714494663	0.703153628	-0.222948262	0.856812681	0.867090506	1.400432283	2.639806683	0.103333617	1522632.778	2207684.446	602203.7343	76521.58007	869509.6909	627980.0977	104106.972	2020600.119	868957.1524	984314.0625	688648.3924	460916.876	362994.6252	792902.895	2916165.759
4.04_208.06065	POS	4.04	208.06065	C10 H9 N O4	5-(2-Nitroprop-1-enyl)-1,3-benzodioxole	2.17E-04	1.04616581	65.02912347	level2	mzCloud										0.804465919	1.746499124	0.682477586	3.17336805	9.021504503	0.039230134	4.164831756	17.9365654	0.148098375	3.506899035	11.36794075	0.037607295	0.769727532	1.704947756	0.385371713	5.40E+08	4.67E+08	1.11E+07	2.61E+07	9.91E+07	1.22E+09	7.91E+07	4020967.256	8.75E+08	4.97E+07	8.03E+08	1.11E+08	2725630.511	8306229.43	2.64E+07
4.043_230.04245	POS	4.043	230.04245	C10 H6 F3 N O2	6-(trifluoromethoxy)quinolin-4-ol	1.10E-04	0.481765414	76.75037267	level2	mzCloud										0.772220643	1.707896611	0.697231368	3.378140782	10.39732705	0.043979634	4.347439211	20.35680455	0.121463244	3.465843321	11.04899558	0.039157365	0.824752655	1.771231341	0.382915672	3.65E+07	3.06E+07	746152.1024	1141553.996	5365954.693	7.86E+07	3137472.959	172255.7235	6.30E+07	3356941.339	5.71E+07	4939781.391	192277.6816	299881.7211	1875544.322
4.043_325.02420	POS	4.043	325.0242	C14 H10 N2 O4 S	N-(2-hydroxy-1,3-dioxo-2,3-dihydro-1H-inden-2-yl)-2-methyl-1,3-thiazole-4-carboxamide	21.98078567	72775.3526	77.32202699	level2	mzCloud										0.44612764	1.362378563	0.770835705	2.750123155	6.72774561	0.05317422	3.867462551	14.59560948	0.179099204	3.318412518	9.975661546	0.039564826	0.486576192	1.401115795	0.452995122	3443649.35	2879398.954	84592.33842	221098.7494	952823.8729	7091514.974	478664.6654	41142.19674	5857330.359	482466.3741	5833570.257	869162.58	24213.91614	64023.64567	208983.4007
4.059_355.08142	POS	4.059	355.08142	C15 H10 F3 N3 O S	N2-{4-[3-(trifluoromethyl)-1H-pyrazol-1-yl]phenyl}thiophene-2-carboxamide	17.02447707	50510.29188	69.70847042	level2	mzCloud										0.413535161	1.331945601	0.596130675	1.767385366	3.404364155	0.044365345	0.145968564	1.106473243	0.973463677	2.326900332	5.017262189	0.014677739	0.820474462	1.765986681	0.02146252	71150.05511	129468.5543	165370.2801	13431.36198	17899.81223	73692.63243	14894.997	218890.0488	48448.63118	11367.58199	58852.62704	16321.76955	505133.8375	19024.19495	26116.28743
4.075_196.12239	POS	4.075	196.12239	C17 H34 N4 O4 S	LMK	-195.114962	-499999.8051	78.46494021	level2	mzCloud										0.008894197	1.00618403	0.944179169	0.179336537	1.132363017	0.887358533	-1.515941835	0.349668118	0.190775981	0.167604591	1.12319202	0.821903269	1.165992381	2.24387511	0.280946184	59920.98171	52046.64384	22435.84004	28188.15884	42113.19606	37708.053	47947.03787	45503.42167	18518.07031	26245.34085	41639.81861	29844.93356	44465.43456	37758.29412	1635982.398
4.093_355.18781	POS	4.093	355.18781	C20 H28 O4	NP-002113	21.98177571	66170.55331	76.88834479	level2	mzCloud										-4.949572796	0.03236161	0.011078947	-3.10007309	0.116623215	0.212539702	-1.630807393	0.322907445	0.142303032	-2.837337757	0.13991885	0.127772657	-0.417967864	0.748478165	0.868653653	470925.9874	365971.9739	27627.91855	2671508.987	155609.6369	3360895.906	5929517.338	30227.03462	574740.9745	91688.85637	1027578.014	185101.2192	43416.11977	484001.8303	81797.60711
4.093_453.22769	POS	4.093	453.22769	C28 H28 N4 O2	N-{(1R,9S)-11-[(1-Methyl-1H-indol-3-yl)methyl]-6-oxo-7,11-diazatricyclo[7.3.1.02,7]trideca-2,4-dien-5-yl}benzamide	-8.11E-04	-1.793413406	66.32618172	level2	mzCloud										0.576033205	1.490744697	0.172908805	1.072087056	2.102472683	0.004936597	-0.339628318	0.790244877	0.371405872	0.891093871	1.85458176	0.053810767	2.534132955	5.792286467	0.670695237	3484.677815	3409.280478	4345.567519	4107.538967	94894.21836	6476.447778	3808.989834	5701.220816	5356.741368	55582.28239	3685.052904	4974.962843	7470.661752	4729.224492	122969.0591
4.138_373.28082	POS	4.138	373.28082	C18 H36 N4 O4	LLK	-1.14E-04	-0.305145266	77.67878016	level2	mzCloud										0.56225969	1.476580171	0.729678429	-0.308926612	0.807242137	0.674639174	-0.547620255	0.684147709	0.538796322	-0.827898947	0.563349072	0.290368837	0.131048662	1.095089407	0.743837898	195899.7293	214629.0342	354867.7692	66227.10264	3242645.36	70861.06162	68571.80662	656323.7389	46802.83517	2335391.982	88501.29502	39027.43648	741927.6514	101404.6782	1541892.53
4.155_401.28708	POS	4.155	401.28708	C20 H42 O6	Poly THF n5	21.98166008	58106.70954	64.19014843	level2	mzCloud										-0.558812466	0.678860729	0.730787097	-1.494261777	0.354962426	0.210904386	-1.109922873	0.4633188	0.42919473	-1.27531981	0.413133567	0.142434533	3.802702362	13.954924	0.167325213	444916.663	351182.9146	489878.1729	65901.28995	24507.09064	71327.77439	61064.9202	1537974.126	67789.23853	100925.5739	116725.56	58605.99211	680189.1151	86829.348	41228.07174
4.158_332.16486	NEG	4.158	332.16486	C22 H23 N O2	5-heptyl-4-hydroxy-6H-pyrido[3,2,1-jk]carbazol-6-one	-7.46E-04	-2.239987154	81.28520341	level2	mzCloud										2.538614906	5.810309065	0.691715278	-0.682696624	0.622999701	0.996773483	-1.4283646	0.371551835	0.44529858	0.147839528	1.107909108	0.297080254	2.616894418	6.134281693	0.047962217	16273.78197	14782.41419	64556.4644	1770.120978	8701.438533	1777.601846	1710.423548	111174.9015	2069.945479	14127.82075	2204.021121	1568.654917	95607.45939	2182.44081	235338.0837
4.174_225.12365	POS	4.174	225.12365	C11 H16 N2 O3	Ethyl 2-[1-(3,5-dimethyl-2-furyl)ethylidene]hydrazine-1-carboxylate	2.79E-04	1.243332673	61.26225014	level2	mzCloud										1.182722023	2.270046771	0.736081103	-0.58510702	0.666599888	0.789807549	2.141740012	4.412939633	0.441281636	-1.053036276	0.481952785	0.616311583	2.714476822	6.563552238	0.225567909	1406059.002	871604.2532	126758.5668	197061.0332	234903.0962	73991.84353	151809.7465	26260.26443	674088.7592	65562.70681	484799.067	110236.7285	16560.97026	404647.0821	20734.90915
4.18_341.17085	POS	4.18	341.17085	C17 H20 N6 O2	1,3,7-trimethyl-8-[2-(1-methyl-2-phenylethylidene)hydrazino]-3,7-dihydro-1H-purine-2,6-dione	-0.001203607	-3.538307167	68.49168468	level2	mzCloud										3.465998264	11.05018229	0.14007886	2.520882941	5.739332434	0.021641877	3.900302114	14.93165436	0.151713444	1.979741153	3.944223086	0.221773327	1.278574231	2.425991055	0.024376203	77790.5245	93411.9462	12587.19134	416083.5994	14451.72592	186972.1639	541339.9271	21411.28084	59139.73967	10933.35995	92410.9561	361954.9841	19611.52954	537130.9119	24556.30911
4.181_279.12354	NEG	4.181	279.12354	C15 H20 O5	(1'S,2'S)-3',11'-dihydroxy-1',2',5'-trimethyl-8'-oxaspiro[oxirane-2,12'-tricyclo[7.2.1.0Â?,â·]dodecan]-5'-en-4'-one	-2.59E-04	-0.924076037	79.15454977	level2	mzCloud										-3.00659805	0.124429628	0.094257301	-3.431738984	0.092670953	0.013797811	-2.684295733	0.155577385	0.077222196	-4.776619528	0.036483311	0.020649418	-2.718694793	0.151911733	0.014890735	88002.65248	136285.1183	43410.04474	953430.2345	37349.39498	834581.1825	912543.5334	19391.11285	99900.05279	29131.62191	98321.91127	349484.425	15123.28593	1282090.499	24548.09562
4.188_503.22897	NEG	4.188	503.22897	C25 H29 F3 N4 O	N-{[(2R,4S,5R)-5-{2-Methyl-6-[4-(trifluoromethyl)phenyl]-4-pyrimidinyl}-1-azabicyclo[2.2.2]oct-2-yl]methyl}cyclobutanecarboxamide	46.00690007	100401.4703	70.83244644	level2	mzCloud										1.947524182	3.857120404	0.543096803	0.490356437	1.404791906	0.048604402	-0.150149185	0.901157272	0.723121825	0.272320864	1.207749172	0.102431972	2.505665004	5.679110583	0.069568855	176.6590757	151.8458531	1108.831153	268.269439	1205.366673	258.3763888	253.4591334	464.4695585	269.2061834	1874.563279	212.2710823	227.0329891	604.4561742	252.5634312	17597.75935
4.218_346.14963	POS	4.218	346.14963	C15 H20 O8	NP-017808	17.02653366	51891.84048	77.06084784	level2	mzCloud										0.989609642	1.985647651	0.272757148	1.308533421	2.476896219	0.370761353	2.469199189	5.537363341	0.635268943	-0.314760151	0.803984643	0.705657296	0.856596453	1.810761393	0.750035571	4055.521375	2999.217323	3978.028535	14053.88027	61090.15368	14042.52705	5506.430197	5068.393165	4434.97391	26008.63535	5485.023397	6797.917156	5839.029845	18675.13404	8052.244085
4.227_339.99882	NEG	4.227	339.99882	C13 H12 Cl N3 O2 S2	N-[(5-chloro-1-benzothiophen-3-yl)methyl]-1-methyl-1H-imidazole-4-sulfonamide	1.47E-04	0.430204148	60.54724391	level2	mzCloud										0.561746225	1.476054739	0.396400112	0.818217772	1.763226451	0.121247491	-1.155309632	0.448969818	0.518572234	2.540150746	5.816497797	0.498152475	0.208865249	1.155778749	0.355388773	99.74426861	93.83475147	84570.12838	149.4773694	119.7083293	129.5304499	128.8129042	5088.612602	152.8210095	125.6902352	113.8529052	129.8241239	235258.5696	141.794486	161.5959806
4.247_274.08232	POS	4.247	274.08232	C13 H17 N O3	3-methyl-5-oxo-5-(4-toluidino)pentanoic acid	37.954197	161424.2126	69.19780012	level2	mzCloud										-4.972463893	0.031852184	0.007998329	-5.191348257	0.02736834	0.00397691	-0.214683894	0.861734952	0.518230135	-3.775415239	0.073027556	0.008536392	-0.487925223	0.713049816	0.767867451	61876.78286	91838.56452	5785.582743	261833.2033	57359.07967	746504.4352	1542888.929	7119.171346	78914.80968	26962.12479	356395.2798	295921.38	9542.533935	111608.8711	11921.06876
4.347_253.07160	NEG	4.347	253.0716	C11 H9 F3 N4	5,6-dimethyl-3-[5-(trifluoromethyl)pyridin-2-yl]-1,2,4-triazine	9.44E-04	3.715609476	62.29990149	level2	mzCloud										2.778670458	6.862196593	0.204417302	0.147125404	1.107360836	0.524944129	3.561265771	11.80450607	0.05324861	-1.228268562	0.426829394	0.627279438	4.792349827	27.71028852	0.005472459	18246.68225	11703.44615	7207.449924	33638.47327	45693.12761	103242.0886	243771.418	21152.84972	596804.8457	95902.38622	51084.4821	43679.05108	16298.03888	90225.11847	87602.92718
4.35_283.15488	NEG	4.35	283.15488	C15 H24 O5	NP-016437	-2.18E-04	-0.768101408	72.24644825	level2	mzCloud										-0.14076974	0.907035084	0.96102706	-0.023918584	0.983557578	0.788952588	-1.505354734	0.352243567	0.275067859	-0.921869493	0.527824604	0.41217807	-1.588684276	0.332474529	0.050434728	1047851.822	607172.3805	138297.6806	4295082.046	105900.8371	3371435.876	2692007.305	87220.85211	1067798.718	116816.9376	369997.7278	1223230.532	26796.99005	3524119.945	64882.09864
4.354_329.14952	POS	4.354	329.14952	C18 H20 N2 O4	N1-(2-{2-[2-(acetylamino)phenoxy]ethoxy}phenyl)acetamide	-6.00E-05	-0.182887771	69.32245591	level2	mzCloud										1.863207973	3.638157431	0.583714631	-0.752055471	0.593757003	0.456403363	-0.948725574	0.518089922	0.712904868	-0.410498448	0.752363389	0.732855526	1.224428529	2.336628744	0.069540749	427564.8549	445443.8937	662640.9424	91438.31995	1581587.242	101788.2353	92827.9885	3766255.066	104529.4122	1134792.498	119064.82	73298.56748	743816.5567	146956.9226	1671180.943
4.435_377.18516	POS	4.435	377.18516	C19 H20 N8 O	5-(5-{(2S)-1-[(1-Methyl-1H-benzimidazol-2-yl)methyl]-2-pyrrolidinyl}-1,2,4-oxadiazol-3-yl)-4-pyrimidinamine	0.001875659	4.986119858	60.25013384	level2	mzCloud										1.986308716	3.962219255	0.695743968	-0.142435063	0.905988685	0.939355972	-1.03087775	0.489412295	0.278410151	0.286221253	1.219442094	0.076202389	3.595640723	12.08914847	0.004409096	29454.89942	27400.1339	182335.4146	8236.694573	40869.16018	8037.704644	7932.326253	160391.8659	8269.456276	22190.6198	6608.387189	8148.084077	199270.0977	8390.818587	65706.74769
4.444_476.21814	NEG	4.444	476.21814	C22 H27 [2]H3 N6 O4 S	Sildenafil-d3	0.001662028	3.482702658	61.24640004	level2	mzCloud										0.449440753	1.365510827	0.184453361	-0.376789082	0.77014976	0.905340687	-1.182930465	0.440455916	0.473500196	0.219026342	1.163947786	0.227221613	2.043842927	4.123424314	0.020461908	205.2772877	1266.256645	27654.53011	290.7468424	241.7320137	219.9798688	271.7271145	8955.791984	276.1807739	208.3429543	244.1446963	267.4445051	60153.72385	295.8380608	1319.250148
4.447_204.10274	POS	4.447	204.10274	C12 H13 N O2	3-ethyl-4-hydroxy-1-methyl-1,2-dihydroquinolin-2-one	8.32E-04	4.097630565	75.77980741	level2	mzCloud										2.16980215	4.499616823	0.21066657	-0.84703168	0.555927371	0.165144418	2.974291574	7.858704875	0.065466278	-0.614869009	0.65298918	0.521721	3.137201784	8.798159671	0.013101538	105952.0142	106605.0109	11614.74746	103432.6661	249096.651	86759.0105	159167.981	44971.11072	127367.4077	153539.6899	178797.891	123465.9035	17461.27499	127369.2472	77755.58107
4.476_302.19624	POS	4.476	302.19624	C15 H24 O5	NP-007953	17.02658896	59918.5203	63.37857104	level2	mzCloud										-2.054960798	0.24065515	0.272757148	-1.014655979	0.494946338	0.384079057	-0.286483111	0.819898308	0.707962875	-1.486536444	0.356868274	0.378213162	-1.134664089	0.455440947	0.273732504	276815.9581	769991.0734	75907.52876	3699571.663	134819.4747	4385397.237	5788231.859	40716.47563	439024.8087	255205.8971	1547816.092	3657971.862	28938.74935	5219169.491	43846.98088
4.491_701.38635	NEG	4.491	701.38635	C21 H25 N3 O2	(4S,6S)-N-(2-Furylmethyl)-6-isobutyl-3,4,5,6-tetrahydro-1H-azepino[5,4,3-cd]indole-4-carboxamide	351.1989522	1000012.174	64.34412792	level2	mzCloud										0.336179762	1.26240932	0.328907678	0.439466188	1.356102463	0.088482073	0.309510826	1.239287424	0.438190496	0.232779663	1.175096847	0.175644969	1.001991736	2.002763039	0.869758676	314.8386395	246.9865697	264.5833955	463.893506	26034.27147	359.1010094	434.5673099	290.821679	437.4572141	2961.805085	374.2023589	385.4482782	382.5490002	472.0484602	32054.76946
4.528_190.09000	POS	4.528	190.09	C8 H15 N O2 S	2-(tert-butyl)-1,3-thiazolane-4-carboxylic acid	3.73E-04	1.974649967	76.3283743	level2	mzCloud										1.517991975	2.863921552	0.497194126	0.969773682	1.958533333	0.016645065	0.225220628	1.168956001	0.928606769	0.906409711	1.874375122	0.121686142	3.046627232	8.262779865	0.006746706	7999.606378	6335.217774	912807.449	13595.72709	14353.11771	7604.014656	11740.29017	386672.5734	8427.477867	7820.272857	11198.02693	9549.142709	1588599.383	14313.49329	21549.65087
4.627_255.12364	NEG	4.627	255.12364	C13 H20 O5	NP-020515	-1.60E-04	-0.624775207	64.93237102	level2	mzCloud										-0.577245083	0.670242426	0.682468731	-0.446557083	0.733791916	0.679187013	-0.486251551	0.713877506	0.58740328	-1.44081204	0.36835991	0.390574082	-1.586337521	0.333015787	0.235655222	1179479.611	1470639.644	201054.6842	9184457.889	142924.7651	5493366.38	5846686.196	100132.2386	1524508.978	721699.6564	835557.1119	4569434.444	57625.49607	1.51E+07	155781.1841
4.63_261.12422	NEG	4.63	261.12422	C14 H18 N2 O3	N1-(2-methyl-3-nitrophenyl)cyclohexane-1-carboxamide	-2.48E-04	-0.94696326	68.25034889	level2	mzCloud										0.691639022	1.615117385	0.678736815	-1.162378669	0.446775299	0.529870969	1.211730057	2.316152196	0.554870203	0.149575364	1.109242935	0.861899551	0.594426597	1.509872364	0.565680481	1440704.52	2860876.468	449767.0145	370219.1069	2846590.625	492552.817	161538.0421	261560.6843	388499.4377	1886036.718	743944.084	327373.8825	709262.8595	83222.75372	194164.5255
4.671_223.14439	POS	4.671	223.14439	C12 H18 N2 O2	4-(pentyloxy)benzene-1-carbohydrazide	2.86E-04	1.288747339	73.92518924	level2	mzCloud										6.206818771	73.86498732	8.28E-05	6.136001438	70.32674003	2.77E-04	1.787223169	3.451499245	0.111702461	5.656899648	50.45410149	0.016067487	3.697855519	12.97673485	0.009356285	3555.992462	4245.14145	5253.784898	10056.46695	6864.121126	17674.79603	18766.32076	6054.35003	4438.136974	4298.614194	3768.328785	7307.431271	7064.563555	20967.06002	11961.40827
4.672_332.16391	POS	4.672	332.16391	C22 H21 N O2	methyl 3-(6-methylpyridin-2-yl)-2,2-diphenylpropanoate	-5.96E-04	-1.798384087	66.44340685	level2	mzCloud										-1.148016345	0.451245251	0.823017764	-0.796746505	0.575645883	0.716557124	-5.711980777	0.019077543	0.41491962	-0.436521668	0.738913981	0.81782319	-0.717915669	0.607975179	0.992868249	3252.805813	27002.46793	9759.302067	4343.108263	44462.99263	11403.41588	3999.010796	2069302.393	3882.748773	3528.892862	3529.682738	13192.80104	125451.3424	19635.9825	10546.86016
4.682_261.11292	NEG	4.682	261.11292	C15 H20 O5	(2E)-2-(hydroxymethyl)-3-[3-oxo-5-(propan-2-yl)-1,3,4,5,6,7-hexahydro-2-benzofuran-4-yl]prop-2-enoic acid	-18.01087391	-64294.45217	66.69468473	level2	mzCloud										-1.627749479	0.3235926	0.013510136	-2.051719384	0.241196456	0.01704299	0.350074042	1.274626042	0.894682239	-2.672049999	0.156903561	0.058348716	-0.907951107	0.532941429	0.366064914	582130.0895	747722.5294	155745.884	1878331.356	536364.5746	1586259.08	2187636.353	61900.97237	768450.6567	461716.331	642647.2569	1216113.538	30600.90832	2333198.018	226103.7363
4.688_258.20643	POS	4.688	258.20643	C14 H24 O3	NP-012972	17.02660799	70893.23232	73.55048805	level2	mzCloud										1.747284512	3.357260564	0.394038887	1.488626423	2.806216705	0.095271917	1.707916173	3.266886138	0.364055978	0.698936762	1.623308005	0.675169607	-0.35551437	0.78159093	0.590373506	626976.0283	826181.469	73358.8986	3080800.907	192874.1854	1820896.982	2789344.881	56675.74466	648363.2474	162177.2113	696627.5829	2480365.184	43080.81501	3727807.798	60038.84672
4.735_456.25022	NEG	4.735	456.25022	C24 H33 N3 O3	N-Cyclohexyl-2-[(3R,4S)-3-{[5-(phenoxymethyl)-1,2-oxazol-3-yl]methyl}-4-piperidinyl]acetamide	46.00530744	111866.4128	71.49375804	level2	mzCloud										7.397494797	168.6039818	0.457888373	1.681554466	3.207733897	0.143339142	4.940013753	30.69674445	0.28869509	1.257496695	2.390805382	0.520918917	5.24156652	37.83282284	0.199562972	1738.033771	323.4907527	4933.503955	631.8984865	12284.81867	491.8249504	555.2303877	4819.333656	1118.233147	18089.73206	647.8023523	519.7545358	475.9102344	618.4543862	1076.07125
4.747_439.18650	POS	4.747	439.1865	C25 H24 N6 O3	4-Methoxy-N-(5-{5-[(2S)-1-(3-pyridinylmethyl)-2-pyrrolidinyl]-1,2,4-oxadiazol-3-yl}-2-pyridinyl)benzamide	-18.01176296	-39482.94336	61.5988223	level2	mzCloud										0.726254555	1.65433861	0.907217871	0.089749248	1.064185203	0.674639174	2.741312774	6.686785197	0.077060509	0.078987801	1.056276693	0.999066817	2.030679819	4.085973421	0.030165212	2050820.76	1730272.984	129784.8641	314833.7038	572345.9273	457599.0683	2006210.507	226331.7483	2875746.6	584135.5143	645779.2387	983670.2071	108812.5973	247339.6362	76267.02318
4.788_479.14908	NEG	4.788	479.14908	C25 H24 N4 O4	NP-021299	35.97660644	80995.60151	68.17017757	level2	mzCloud										4.92933895	30.47045103	0.075075143	2.555400542	5.878306327	0.039887069	1.684623597	3.214565165	0.171329782	1.977465842	3.938007454	0.124862382	0.308154176	1.238122598	0.557037531	99171.82704	104697.9112	38681.33113	539881.955	96898.66443	490933.2234	432757.0136	23779.67217	235355.3678	74889.89078	112982.0502	185988.3453	21687.52039	353121.2503	66333.92611
4.802_193.12266	POS	4.802	193.12266	C12 H20 O4	NP-008952	-18.01022609	-78945.07458	79.22449008	level2	mzCloud										0.508340908	1.422413487	0.881984932	0.221939777	1.166300684	0.784205192	-1.107293899	0.464163859	0.055347873	-0.733757847	0.601335549	0.579785496	-0.806828785	0.571637004	0.157076793	3236150.089	4282267.898	1284043.202	2.45E+07	2544983.632	1.83E+07	2.79E+07	1251610.99	4026440.418	1289925.927	5950263.952	1.89E+07	1237417.153	4.57E+07	1073788.696
4.804_251.12541	POS	4.804	251.12541	C12 H20 O4	5-[(1E)-3-hydroxy-3-methylbut-1-en-1-yl]-2-methylcyclohex-5-ene-1,2,4-triol	21.98197418	96354.62555	74.39269883	level2	mzCloud										0.586927448	1.502044388	0.743287654	-0.131085303	0.913144257	0.998372388	0.307033191	1.237160941	0.665854471	-1.055047717	0.481281303	0.57574967	-0.420557832	0.747135681	0.992920333	361791.1321	418669.0113	132101.3533	3616999.575	314396.8646	2264064.639	4772729.333	64439.18635	328131.8817	38456.99998	612464.6564	2345029.819	43390.74084	7684399.677	126681.7413
4.817_202.12294	POS	4.817	202.12294	C13 H15 N O	1,3-Dihydro-1,3,3-trimethyl-2H-indol-2-ylidene acetaldehyde	2.95E-04	1.465547961	78.06006102	level2	mzCloud										-1.580627678	0.334336396	0.364189243	-3.807563022	0.071418269	0.022123237	-1.32734055	0.39850216	0.575124357	-3.515319333	0.087454757	0.042214652	-0.416856095	0.74905518	0.788073391	2.70E+07	5840892.837	2274326.972	1.02E+07	1.40E+07	3.28E+07	6.18E+07	6852659.125	3719099.767	1.92E+07	7075741.304	7474981.341	2606681.29	9236142.194	7207881.318
4.829_271.15482	NEG	4.829	271.15482	C13 H22 O3	NP-018660	46.00519784	203421.6023	68.45594867	level2	mzCloud										-0.670135513	0.628447654	0.391592171	-0.347841323	0.785758935	0.49461647	-0.527551264	0.693731229	0.57826281	-1.679945905	0.312094339	0.165566137	-0.189768795	0.876746216	0.889435316	656028.8519	1001929.137	341000.2049	1982608.872	447897.1124	983785.6694	1495220.414	157705.9709	1076757.785	316273.9042	1235620.53	1266797.424	72085.53531	3949630.41	296867.4959
4.838_381.19092	POS	4.838	381.19092	C20 H30 O8	NP-015947	-18.01042151	-45230.26076	73.79687901	level2	mzCloud										0.317187772	1.245899563	0.959643232	0.034464123	1.02417633	0.870914935	1.181722972	2.268475332	0.459190058	-0.694095972	0.618096512	0.582557056	-0.322547437	0.799656637	0.931958823	781466.7061	1005950.697	93031.54002	4365922.332	204872.4617	3759692.038	5520685.645	24370.57597	751587.5506	88211.71737	927390.1337	2608138.649	29486.2014	6375652.856	45516.7405
4.839_523.17508	NEG	4.839	523.17508	C26 H32 O9	NP-005088	35.97772807	73693.95061	81.71931531	level2	mzCloud										-3.118606361	0.115134622	0.440323804	-4.243631684	0.052788531	0.071048989	0.367173863	1.289823681	0.543681724	-1.887094519	0.270350978	0.333123128	-1.715375938	0.304523203	0.079078925	252205.3844	315876.92	96617.36379	25667.38284	90591.58612	23859.54407	36963.01291	77775.57736	45303.07999	143035.6147	10657.03072	14251.34556	48004.23294	3548.989752	63035.39409
4.845_219.06299	POS	4.845	219.06299	C10 H12 O4	3-(4-hydroxy-3-methoxyphenyl)propanoic acid	21.98215345	112111.7686	68.80738217	level2	mzCloud										3.037302347	8.209545467	0.525675232	0.600826822	1.516585487	0.519672774	6.548853407	93.62704417	0.248581888	0.878816949	1.83886676	0.558618328	-1.393338491	0.380682857	0.379878934	57064.63075	14863.86956	80321.23503	4874.008071	2343252.236	9311.808346	28791.35706	4642.993078	57056.18895	1196682.29	46726.6751	31396.01894	6385.550602	12842.78214	673549.3585
4.881_407.26498	POS	4.881	407.26498	C21 H34 N4 O4	FLK	-3.06E-04	-0.754333537	65.44717912	level2	mzCloud										0.174610984	1.128660026	0.85269653	-0.269882681	0.829386988	0.710699909	-0.614141782	0.653318418	0.691903572	-0.241403075	0.845922221	0.617120813	0.282478509	1.216282629	0.799751204	2518.913611	3440.240761	6210.341721	3842.121012	232362.9951	6275.313884	3473.681762	17618.0529	7272.634967	37734.79233	2935.450817	8012.987209	4340.90275	8026.376392	336479.4969
4.906_211.14425	POS	4.906	211.14425	C11 H18 N2 O2	Cyclo(leucylprolyl)	1.44E-04	0.685011556	94.15756444	level2	mzCloud										3.661508322	12.65388357	0.549920266	1.349184157	2.547680135	0.063529524	1.654338983	3.147789316	0.05324861	2.015910677	4.044357913	0.236615152	4.574405249	23.82501552	0.0027731	118303.0527	112160.5441	213123.7934	133350.879	341389.9121	75994.01532	86185.32917	283683.3097	110045.7401	176247.0629	136870.8062	60813.34943	743327.236	76612.68848	131617.9953
4.921_349.11597	POS	4.921	349.11597	C15 H22 N2 O4 S	ethyl 4-{[(4-methylphenyl)sulfonyl]amino}tetrahydro-1(2H)-pyridinecarboxylate	21.978661	67392.32556	68.78737258	level2	mzCloud										-0.437111421	0.738611986	0.62050763	-8.37496843	0.003012196	0.092186344	2.850253552	7.21127096	0.812375007	-5.800312148	0.017944529	0.089051567	3.475630917	11.12420951	0.215429024	9379.783962	4929.413647	5023.608037	2307278.91	24365.09046	17008.86365	1.63E+07	8359.437899	16326.68868	6250.505067	16671.42788	85403.55483	15293.01715	74219.71931	24081.34676
4.922_227.09143	POS	4.922	227.09143	C11 H14 O5	NP-007866	3.90E-05	0.172376134	66.76325121	level2	mzCloud										4.224202586	18.69010264	0.641059682	0.017917418	1.012496849	0.996249152	4.267862413	19.2643608	0.195327509	0.07144703	1.050770083	0.937359741	-0.013997662	0.990344477	0.746941636	151705.3329	112550.853	692649.6825	29697.74061	5948234.726	30800.13762	32971.20378	90664.14807	88879.44294	3886597.829	74272.50566	36041.51501	23390.26165	33012.58804	1181879.652
4.933_281.13922	NEG	4.933	281.13922	C15 H22 O5	NP-004987	-2.26E-04	-0.800429616	76.40212812	level2	mzCloud										-2.401411234	0.189279329	0.103829815	-2.209707362	0.216178153	0.00689871	0.190430927	1.141104508	0.774453974	-2.905952332	0.133420075	0.059157319	-1.520807508	0.348490804	0.145203587	269570.9304	481951.5646	54188.2634	1265597.051	107637.8732	874554.6974	1300923.736	25819.01038	426075.8748	72870.66636	545654.7299	702986.1485	18808.9185	1554291.438	60787.62262
4.935_257.13841	POS	4.935	257.13841	C13 H20 O5	NP-021074	5.84E-05	0.227870333	78.66201508	level2	mzCloud										-0.634842091	0.644011301	0.554564516	-1.182811641	0.440492194	0.165802776	-1.160907853	0.447231015	0.243275228	-2.368992589	0.193580751	0.154816335	-1.314701342	0.402008708	0.08613254	1321007.765	1583806.809	146403.0493	7067676.979	244072.2458	4319373.685	6184422.242	64476.72866	1364972.213	103726.2369	1401577.121	4092529.914	52806.32883	1.18E+07	63675.9787
4.938_225.11237	POS	4.938	225.11237	C12 H16 O4	Senkyunolide H	2.30E-04	1.027254194	70.68993208	level2	mzCloud										-0.688957421	0.620301956	0.552438439	-1.180530517	0.441189231	0.141193463	-2.01973211	0.246603963	0.166162527	-2.290888052	0.204349688	0.162831673	-3.427755605	0.092927177	0.00387628	5275309.731	6545969.968	683479.7084	2.84E+07	1000283.771	1.66E+07	2.44E+07	372609.9216	5418144.31	668221.6648	6721032.332	1.61E+07	254225.4562	4.36E+07	447713.5572
5.012_189.05243	POS	5.012	189.05243	C9 H10 O3	1-(2-furyl)pentane-1,4-dione	21.98216071	132372.4219	71.54245572	level2	mzCloud										4.175060742	18.06419102	0.454234123	0.738495514	1.668435037	0.201453798	4.14802232	17.72879185	0.101875535	1.588115521	3.00656369	0.205861279	1.849553861	3.603887212	0.243421301	217566.2695	252966.6615	559371.9003	236115.625	4570898.176	232697.0869	125767.1591	113148.4191	98560.99473	1390962.031	88583.90582	67009.59837	12225.1615	61211.99777	131810.9753
5.014_381.19179	NEG	5.014	381.19179	C15 H30 N4 O5	2-[(2S,3R,4S,5R)-3,4-Dihydroxy-5-{[(isopropylcarbamoyl)amino]methyl}tetrahydro-2-furanyl]-N-[2-(dimethylamino)ethyl]acetamide	35.97744451	103914.4942	71.0068756	level2	mzCloud										-1.581598553	0.334111477	0.071476813	-1.958426304	0.257308977	0.032409119	0.176783188	1.130360681	0.976395317	-2.743132707	0.149360161	0.06975757	-0.038912856	0.973388169	0.984792097	310501.7096	354667.8428	54428.17244	1175953.653	57358.93611	907555.4548	1539174.833	43497.61437	347232.5119	38009.31285	317896.3608	748854.4695	21233.01714	1685942.758	30350.56717
5.044_433.11313	POS	5.044	433.11313	C21 H20 O10	Apigetrin	2.11E-04	0.487761241	80.72578323	level2	mzCloud										0.178506804	1.131711952	0.832534872	-1.731904613	0.30105425	0.190256888	1.623308816	3.080808089	0.210329445	-1.452123207	0.365483148	0.130553387	4.007415209	16.082449	0.031429345	85073.19114	26908.35765	36940.23711	172544.7467	161260.0035	209961.3945	107390.2819	152666.1952	221138.8973	200745.5346	326746.1614	263391.0461	21101.996	137108.2822	30053.17655
5.059_191.07059	POS	5.059	191.07059	C11 H10 O3	3-(4-Methylbenzoyl)acrylic acid	3.16E-04	1.664859615	62.90827684	level2	mzCloud										-0.759634493	0.590645952	0.796083445	-1.412206156	0.375736674	0.405972264	0.805005428	1.747152365	0.745992457	-1.60844702	0.327951182	0.222827098	-1.476243354	0.3594235	0.16644703	94087.18437	107291.4645	118519.538	729065.3598	188932.3599	1183711.425	1585851.521	58484.27543	247126.5694	171795.6066	162909.3842	353964.6022	43906.19154	495279.4058	41390.61115
5.07_245.13842	POS	5.07	245.13842	C12 H22 O6	(2R,3R,4S,5S,6R)-2-[(3Z)-hex-3-en-1-yloxy]-6-(hydroxymethyl)oxane-3,4,5-triol	-18.01044384	-68705.00984	63.4466323	level2	mzCloud										-1.263376004	0.416568021	0.498714453	-0.97842161	0.507534708	0.273616841	-1.548143532	0.341949804	0.135169264	-1.448034324	0.366520469	0.254547963	-1.881259811	0.271446576	0.117771378	1517939.283	2144967.631	213634.8746	8882959.548	272837.7336	9414722.437	1.29E+07	106068.3858	2065018.843	138689.7006	1878141.59	4722439.585	70537.0015	7801156.26	114238.5304
5.072_227.12800	POS	5.072	227.128	C12 H18 O4	NP-021018	2.11E-04	0.933596419	86.13823248	level2	mzCloud										-0.988226366	0.504097126	0.531256034	-0.747114958	0.595793811	0.374129314	-0.988957957	0.503841563	0.309693102	-1.310119471	0.403287482	0.271405137	-1.360641465	0.389409108	0.075449591	6261830.221	8049718.958	849471.5687	3.21E+07	1262369.343	3.14E+07	4.46E+07	486194.1853	8424281.129	815897.0315	8114181.878	2.05E+07	537576.1806	3.26E+07	889285.25
5.074_267.12028	POS	5.074	267.12028	C14 H18 O5	NP-005519	-0.002415307	-9.076162056	64.97725921	level2	mzCloud										-1.123645012	0.458932852	0.519901181	-0.955567977	0.515638547	0.313865488	-1.982492156	0.253052362	0.064393731	-1.456412166	0.364398224	0.283579712	-1.65407549	0.317741296	0.081816231	1824308.927	2454963.3	285928.0824	1.05E+07	289513.6232	1.05E+07	1.70E+07	163978.9557	2220940.451	138042.3446	2445154.809	6387834.123	116716.0673	1.06E+07	167893.6512
5.127_216.13845	POS	5.127	216.13845	C14 H17 N O	1-(1,3,3-Trimethyl-2,3-dihydro-1H-indol-2-yliden)acetone	1.63E-04	0.759803376	79.00150211	level2	mzCloud										-2.219887571	0.214658087	0.152685072	-3.11019413	0.115807923	0.055208375	-0.646318897	0.63890844	0.773349518	-3.311698896	0.100711554	0.06097386	-0.883841839	0.54192239	0.391693623	2578874.14	842145.6004	343093.7141	2943631.259	2021091.41	5914192.258	1.44E+07	539903.4684	617949.7388	1671757.732	1612934.92	2611410.848	299998.4948	5583732.382	594164.609
5.149_269.17557	NEG	5.149	269.17557	C15 H26 O4	NP-002676	-2.65E-04	-0.980531491	60.92998202	level2	mzCloud										1.020174033	2.028163604	0.921289207	-0.254305678	0.838390528	0.927820831	-0.699932074	0.61560119	0.708263902	-1.06726728	0.477222086	0.316596299	-1.637644728	0.321380716	0.084453028	264032.6872	226025.4262	17222.06183	1185760.001	30642.94409	1053247.543	1560884.262	5789.329911	459737.8549	72886.56344	207367.3196	628289.3362	3135.74981	1496586.346	40899.26714
5.176_213.14883	POS	5.176	213.14883	C12 H22 O4	NP-004036	-18.01025776	-78253.81794	78.90552786	level2	mzCloud										0.598773895	1.51442895	0.951566658	0.330243571	1.257225615	0.570582601	-0.727697718	0.603866808	0.597689196	-0.252091316	0.839678344	0.761489649	-1.627421898	0.323666084	0.054956852	7084492.064	8419560.158	989148.656	4.91E+07	1358619.168	4.37E+07	5.53E+07	312663.7188	1.01E+07	1022888.064	7727477.967	3.50E+07	200976.4966	6.29E+07	658982.9811
5.177_253.14114	POS	5.177	253.14114	C12 H22 O4	NP-006656	21.9820589	95511.12802	90.95380328	level2	mzCloud										0.417753769	1.335846064	0.942374062	0.07154171	1.050839044	0.811579131	-1.443416888	0.36769542	0.352561017	-0.471757066	0.721085849	0.669189742	-1.261720585	0.417046286	0.169036386	1880066.249	2185777.965	212569.5289	1.21E+07	257117.0074	1.31E+07	1.73E+07	98328.32341	2232401.468	144504.9842	1990118.376	7483293.929	59051.28944	1.56E+07	195366.6742
5.198_429.20296	NEG	5.198	429.20296	C23 H30 N2 O6	5-oxo-5-[4-(1H-pyrrol-1-yl)piperidino]-3-(3,4,5-trimethoxyphenyl)pentanoic acid	-1.51E-04	-0.350399597	67.2534345	level2	mzCloud										3.839705433	14.31747752	0.913990825	-2.599487838	0.164997053	0.11932417	4.251634083	19.04887753	0.249194039	-0.763816043	0.588936485	0.789973728	4.414606647	21.32696322	0.346003714	16886.85928	11073.75932	3050.71235	1137.764437	12448.05539	928.0037022	6262.790336	7999.201366	8989.375908	38637.91325	4703.439368	24635.05131	1132.118572	1138.918834	5082.866724
5.205_543.27124	POS	5.205	543.27124	C30 H40 N4 O3	N-{[(1S,4S,6S)-6-Isopropyl-3-methyl-4-{2-oxo-2-[4-(2-pyridinyl)-1-piperazinyl]ethyl}-2-cyclohexen-1-yl]methyl}-2-methoxybenzamide	37.953925	75259.11031	62.47515472	level2	mzCloud										1.124684001	2.180537802	0.556010351	0.370839908	1.293105431	0.187113564	-1.997600882	0.250416081	0.208535781	-0.048514288	0.966931579	0.920648897	0.22060341	1.165220841	0.932498323	4422.481243	3895.123808	726824.4562	8857.137157	163677.7329	7339.804072	8920.496834	1727913.852	5850.52622	281219.1355	5525.000264	6446.240135	1189468.464	10284.39457	148292.8798
5.22_213.11368	POS	5.22	213.11368	C12 H12 N4	C.I. Basic Orange 2	2.08E-04	0.98251909	85.00930955	level2	mzCloud										0.065158427	1.04619982	0.875193161	0.32289636	1.25083922	0.606656004	-3.421098924	0.093356939	0.735487104	-0.796757518	0.575641489	0.873551838	-0.722550071	0.6060253	0.751084339	40234.31933	29713.3646	47815.51915	51150.64622	50362.1414	288465.9507	100369.8833	30019.08312	148573.4278	17210.33221	104826.1998	99496.50831	67694.06684	237667.9334	1181068.463
5.242_366.20224	POS	5.242	366.20224	C18 H27 N3 O5	1-[(1S,2S,3S,4R,5R)-4-(Diethylamino)-3-hydroxy-6,8-dioxabicyclo[3.2.1]oct-2-yl]-3-(4-methoxyphenyl)urea	-1.10E-04	-0.300827359	62.15633528	level2	mzCloud										1.375091479	2.593843576	0.72955852	-0.506130338	0.704108499	0.444918395	-0.791656565	0.577680393	0.384142969	-0.77291698	0.585232997	0.322252294	1.896567758	3.723263595	0.068657276	404291.4685	507760.174	594906.6146	136123.377	358302.5634	172777.266	196512.7145	1482898.741	103874.3418	304374.0508	118206.7766	87894.93983	2055013.524	250149.5667	4944147.405
5.244_245.12869	POS	5.244	245.12869	C14 H16 N2 O2	Cyclo(phenylalanyl-prolyl)	2.31E-04	0.947625728	89.46509766	level2	mzCloud										5.410325657	42.52754463	0.479507767	1.151099854	2.220831374	0.362437621	1.774466562	3.421114907	0.059575399	1.68607265	3.217795519	0.315782563	4.592679053	24.12871287	0.00201028	15993.3972	13844.76863	35298.46459	14474.63286	93637.95493	11499.14172	16904.7918	57674.49932	5469.131154	54192.87118	11008.89817	5824.027594	83779.30583	7908.558577	14182.21388
5.247_235.10784	POS	5.247	235.10784	C12 H14 N2 O3	4-ethoxy-6,7-dimethoxyquinazoline	1.03E-04	0.441549819	65.36183735	level2	mzCloud										0.835520375	1.784500586	0.908026112	0.601653693	1.517454957	0.811559789	0.17405142	1.128222348	0.854067995	-1.311373337	0.402937131	0.863357942	-0.743869956	0.597135417	0.533647668	1851498.067	1049513.911	7090.021484	50510.88425	67721.1545	70623.29492	51244.97487	3652.57386	2176497.054	29198.03317	1374571.904	106354.1319	5404.450456	26944.94614	13321.83469
5.257_204.12328	POS	5.257	204.12328	C9 H14 O4	NP-003459	17.02678348	91497.96264	61.15269083	level2	mzCloud										3.476623829	11.13186821	0.440314435	1.885221302	3.694095854	0.046559244	0.505521186	1.419636119	0.905039443	1.713212522	3.278901406	0.11122121	2.48377226	5.593581275	0.022099114	63679.58936	44456.15867	5244521.404	37562.15933	856727.0122	48190.00915	27004.60966	1340671.713	92711.53204	176275.4302	30997.62171	44077.12946	9285731.602	38911.84424	69033.84661
5.27_431.09740	POS	5.27	431.0974	C21 H18 O10	NP-005709	1.26E-04	0.293687464	75.14732363	level2	mzCloud										0.41119368	1.329785618	0.313922084	0.300025034	1.231165777	0.155600219	1.754456869	3.37399274	0.98291085	0.096051349	1.068844033	0.499395601	4.469570123	22.15514898	0.114388518	6004.148605	5225.617985	234117.2207	9313.542369	12139.25479	8122.126335	8528.974541	213457.6122	7522.549593	6345.203155	6576.773592	7547.563634	32658.16892	9640.726058	20618.45751
5.279_269.17484	POS	5.279	269.17484	C15 H26 O5	NP-011878	-18.01045105	-62934.43084	81.35990924	level2	mzCloud										0.041664446	1.029300652	0.881710006	-0.231850757	0.851541793	0.808566625	-1.501971827	0.353070496	0.247355327	-0.955908518	0.515516847	0.422297637	-1.504306419	0.352499614	0.056111751	1794825.467	2548577.7	212924.1301	9939735.571	325494.0692	7794343.86	1.16E+07	135429.4225	2049674.939	205205.9215	1886376.255	5735882.876	245607.8442	1.21E+07	165259.5494
5.298_273.12341	POS	5.298	273.12341	C15 H13 N O3	NP-019509	17.0265905	66747.50476	76.19706395	level2	mzCloud										2.351214384	5.102535745	0.012673426	2.040344421	4.113437208	0.042045779	2.860689264	7.263622694	0.297604535	1.298435003	2.459619251	0.328499495	1.318841833	2.494657632	0.129449081	522063.2712	329599.4027	28364.29514	976172.5715	368604.8308	801540.0823	683192.8037	17352.4468	206287.4035	173158.5704	159781.9829	296899.6134	22096.28816	470456.1839	107134.5852
5.325_316.15435	POS	5.325	316.15435	C19 H17 N5	4-amino-2-(dibenzylamino)-5-pyrimidinecarbonitrile	-0.001320428	-4.189860659	61.6919218	level2	mzCloud										4.568730413	23.73148398	0.94016118	-0.369443965	0.774080781	0.632874573	2.776822225	6.85341108	0.289444915	-0.247576134	0.842310389	0.878060888	1.342300673	2.535553425	0.850107309	3318.746524	2622.785459	4547.747176	2908.557212	291964.8406	4400.064337	7838.501449	4844.903893	10346.54451	272371.1804	10252.40291	5346.691728	3695.611913	3158.773133	88121.1295
5.341_229.12249	POS	5.341	229.12249	C15 H18 O3	NP-022451	-18.01037857	-73175.56152	76.63651827	level2	mzCloud										-2.998663043	0.125115892	0.100379707	-3.15544724	0.112231749	0.011456072	-1.833301855	0.280621635	0.131676085	-3.899895252	0.066990705	0.032474764	-2.921868852	0.13195621	0.030535747	1523998.567	1855900.601	137990.958	1.00E+07	475156.6046	9782721.208	1.28E+07	41988.61677	2569710.71	252673.7977	2240234.228	6269176.282	17220.09958	1.44E+07	155487.5278
5.36_191.05942	POS	5.36	191.05942	C8 H9 F N2 O	3-Fluoro-N'-hydroxy-4-methylbenzenecarboximidamide	21.98225471	130792.3422	72.05445756	level2	mzCloud										-0.648053449	0.638140742	0.543096803	-0.993038674	0.502418442	0.057202636	0.255233958	1.193529279	0.870256565	-1.379291521	0.384407524	0.238272513	-3.05144481	0.120621183	0.090528722	1530399.457	1637831.542	16952.32087	2236576.046	37187.01979	2859400.473	3134670.649	19598.61447	2865991.18	942634.4589	844744.7973	2013185.951	25182.18929	2757771.308	242555.9518
5.394_348.19283	NEG	5.394	348.19283	C19 H28 F N3 S	N1-cyclohexyl-4-(4-fluorobenzyl)-1,4-diazepane-1-carbothioamide	0.001309255	3.74931155	71.10804613	level2	mzCloud										4.519276224	22.93177659	0.75434233	-1.745242124	0.298283871	0.060661018	-0.081950202	0.944779652	0.966201879	-1.201749947	0.434747625	0.185218921	3.042346876	8.238301217	0.014796831	21707.19609	21034.41067	19454.41917	4753.650114	63017.70634	5550.258605	5092.819942	37427.30715	5574.670374	86892.61114	4616.277105	3909.52138	37160.75807	9476.612597	505076.0545
5.399_213.11241	POS	5.399	213.11241	C11 H16 O4	4-methyl-5-oxo-2-pentyl-2,5-dihydrofuran-3-carboxylic acid	2.77E-04	1.304473882	75.04514776	level2	mzCloud										-3.533608113	0.086353106	8.67E-04	-2.755123451	0.148123921	8.36E-04	-1.95081219	0.258670567	0.083301809	-2.990764139	0.125802793	0.023378789	-3.172564242	0.110908032	0.001893159	2039385.119	3299778.09	700417.2325	2657504.778	1022504.804	2203712.847	2764237.216	338268.4785	2808347.82	908178.3476	3613573.016	2788643.425	440518.796	5005132.022	568082.4651
5.421_174.09173	POS	5.421	174.09173	C11 H11 N O	Pyroquilon	3.94E-04	2.273799368	75.20732975	level2	mzCloud										0.937367817	1.915031093	0.876470959	2.376054577	5.191151445	0.021050906	2.998066841	7.989287472	0.667082369	2.770203901	6.822043247	0.066696447	-0.694762883	0.617810852	0.373587789	872557.0607	536938.358	3060006.26	110541.1517	134867.6665	82989.04165	442685.9217	944583.6137	159353.9111	179423.1727	181061.3399	145656.8612	704609.2585	110175.7782	69329.08744
5.484_315.12280	POS	5.484	315.1228	C18 H18 O5	2-methyl-5-{2-[2-(4-methyl-3,6-dioxocyclohexa-1,4-dienyl)ethoxy]ethyl}benzo-1,4-quinone	8.87E-05	0.28246976	74.6197478	level2	mzCloud										0.270211541	1.205984647	0.898652043	0.397526277	1.31724735	0.636627683	-1.431791869	0.370670224	0.230656937	-0.025449348	0.982514532	0.957814639	-4.141921702	0.056644445	0.010469107	1.22E+07	8785855.021	182807.4237	4.95E+07	6310467.01	4.37E+07	5.93E+07	126990.8704	3.29E+07	3346270.617	2.96E+07	3.52E+07	157441.3144	3.03E+07	2155745.638
5.485_281.17494	POS	5.485	281.17494	C16 H26 O5	13,14-dihydro-15-keto-tetranor Prostaglandin E2	-18.01035548	-60401.35101	74.1444239	level2	mzCloud										0.765377039	1.699814175	0.862294426	3.048130138	8.271391974	0.05276878	0.282639265	1.216418165	0.681743941	1.70099149	3.25124323	0.453699293	0.3460853	1.271106842	0.304508191	124742.8121	391804.9252	26426.18946	163931.4955	26597.84334	64345.24243	67471.76703	12036.41686	294312.1681	23867.44981	337750.2442	26559.63607	16022.99459	224448.0465	24892.81536
5.537_437.17107	POS	5.537	437.17107	C22 H27 F N4 O2	Sunitinib	37.95199158	95306.04362	64.50594315	level2	mzCloud										-0.221665048	0.857575117	0.949006189	-0.492746196	0.710671034	0.405167663	1.695512728	3.23891976	0.233611175	-0.437246517	0.738542824	0.621913369	-0.003339086	0.997688198	0.713863288	3568027.607	3109010.14	365268.639	974353.6426	2659417.189	432283.9851	2272134.11	668815.5675	3718328.421	2285222.063	2562424.907	2004503.605	230540.2926	859904.4582	379919.9249
5.567_231.13815	POS	5.567	231.13815	C15 H20 O3	(3aS,5aR,6R,9aS,9bS)-6-hydroxy-5a-methyl-3,9-dimethylidene-dodecahydronaphtho[1,2-b]furan-2-one	-18.01037107	-72581.12656	60.24838277	level2	mzCloud										-1.052212667	0.482228002	0.49576367	-1.941694897	0.260310444	0.103613725	-0.344108663	0.787794548	0.7057415	-2.397078668	0.189848609	0.115477759	-1.99877845	0.250211768	0.121407988	479121.7176	568404.1942	64938.71783	4435028.691	425774.4671	3049634.398	5315259.978	33835.15763	851192.0482	144311.8086	629938.7663	2637794.451	33043.61559	5089148.753	46508.34444
5.568_249.14860	POS	5.568	249.1486	C15 H22 O4	NP-018534	-18.01047296	-67669.92501	86.41476079	level2	mzCloud										-1.359475729	0.389723889	0.404597375	-1.461430091	0.36313299	0.127207608	0.036341108	1.025509679	0.849620272	-1.674323548	0.313312982	0.216922743	-2.702087531	0.153670535	0.020686072	1025496.171	1427372.49	238312.2639	7192299.243	959634.7096	6826356.229	9074376.161	132661.8155	1507320.126	424084.0802	1303828.845	4845535.443	67616.62387	9019247.542	353091.0725
5.613_351.13495	NEG	5.613	351.13495	C19 H18 N2 O2	NP-020153	46.00539762	150277.2403	60.57095419	level2	mzCloud										-0.407765705	0.753789861	0.933435755	-1.281092276	0.411483853	0.934743573	1.160310702	2.235055571	0.564788839	-0.903903709	0.534438665	0.708117313	-3.564184929	0.084542177	0.859580325	553.2987678	376.8349257	301.092175	1406.444385	925.7152566	1121.356402	15662.25051	1426.435607	1269.309252	5726.097069	1483.609236	940.2512062	440.4053686	8213.163663	1888.747508
5.618_237.18510	POS	5.618	237.1851	C15 H26 O3	NP-020014	-18.01037327	-70854.48364	78.3515993	level2	mzCloud										-0.570488638	0.673388674	0.833267624	-0.509287809	0.702569178	0.709908246	-0.685179742	0.621928337	0.591859111	-1.076139323	0.474296352	0.517627366	-1.539584476	0.343984514	0.150755292	247355.9543	417506.98	72029.24882	4081336.737	274308.7633	4065705.714	6652789.504	15098.29939	306253.1236	96221.75613	247329.8976	2225641.094	17059.54502	6222137.19	61356.36027
5.626_287.14333	NEG	5.626	287.14333	C16 H22 N2 O4	N-[(1R,2S,3R,5R)-2,3-Dihydroxy-5-(3-pyridinyl)cyclopentyl]tetrahydro-2H-pyran-4-carboxamide	-18.00735494	-58817.20376	63.78961785	level2	mzCloud										-3.257718084	0.104551228	0.72969641	-1.975381064	0.254302744	0.419584017	-9.339766552	0.001543299	0.292131199	-1.469043513	0.361221705	0.356899289	-0.410409957	0.752409538	0.981206514	321.3127631	11580.48511	4175.000546	953.6918824	1639.612235	1835.663868	973.2442836	779459.4208	5253.368827	225.5791723	583.1873225	3975.581116	19071.21348	2633.075319	302.6913062
5.632_299.09146	POS	5.632	299.09146	C17 H16 O6	methyl 2-{9-hydroxy-1-methyl-5,10-dioxo-1H,3H,4H,5H,10H-naphtho[2,3-c]pyran-3-yl}acetate	-18.01050428	-56978.19345	72.93510245	level2	mzCloud										-1.008761685	0.496972634	0.49733464	-0.9211005	0.528106023	0.303244469	-3.264949415	0.104028489	0.010491848	-1.84496808	0.278361563	0.071775255	-4.70017694	0.038468545	0.006929362	4865458.925	3067976.051	286129.8429	2.26E+07	1919336.985	1.11E+07	1.96E+07	106593.2821	4496156.255	1299829.73	5775833.529	9668317.73	109377.4196	1.94E+07	612823.7934
5.645_241.14357	POS	5.645	241.14357	C13 H22 O5	NP-012017	-18.01043547	-69768.21247	80.46280692	level2	mzCloud										-0.505181037	0.704571959	0.941551624	-0.264070045	0.83273534	0.96266552	2.240379405	4.725213137	0.389936622	-0.798500998	0.574946253	0.577665743	0.93386257	1.910383882	0.453380615	1695099.739	2033527.207	170989.0821	2.01E+07	571405.6529	1.52E+07	2.67E+07	84222.22904	2030287.76	408118.9686	479823.4492	993234.6707	183871.5477	3113053.451	325880.423
5.66_208.13104	POS	5.66	208.13104	C8 H13 N7	N~5~-(1,3,5-trimethyl-1H-pyrazol-4-yl)-1H-1,2,4-triazole-3,5-diamine	5.23E-04	2.524228421	71.27167547	level2	mzCloud										-5.334353915	0.024785602	0.447851466	-5.368426266	0.024207094	0.268432191	-5.269645404	0.025922606	0.374562895	-4.327367396	0.049811843	0.482349934	-5.80084023	0.017937962	0.141860253	14259.54993	856782.1122	10383.8984	21372.44864	1903267.07	1676886.425	11643.55673	759908.9591	2215916.222	18026.24431	26846.22055	2222305.884	18350.5645	1558495.943	26744.61434
5.683_284.12810	POS	5.683	284.1281	C17 H17 N O3	(2E)-3-(4-Hydroxyphenyl)-N-[2-(4-hydroxyphenyl)ethyl]acrylamide	-1.83E-05	-0.064610571	89.93750509	level2	mzCloud										-0.434361211	0.740021345	0.770316729	-0.935535615	0.522848321	0.315240837	1.16650679	2.244675332	0.259390773	-0.339210019	0.790474036	0.502708556	1.144612145	2.210866857	0.094199195	182798.8897	73400.34632	172564.7565	214038.3673	2304551.258	134262.8486	230827.2859	206459.9652	353153.1761	2082513.71	517797.8233	220927.5708	106710.5666	92877.71061	495838.6332
5.734_353.09959	POS	5.734	353.09959	C20 H18 O7	(1S,3aS,4R,6aR)-1,4-bis(2H-1,3-benzodioxol-5-yl)-hexahydrofuro[3,4-c]furan-3a-ol	-18.01293955	-48669.77546	83.18098568	level2	mzCloud										0.430583253	1.347778347	0.938569128	0.615496806	1.532085494	0.313712288	-0.773934182	0.584820512	0.4062661	-0.530104184	0.692504723	0.838235938	-2.558450173	0.169757807	0.024787947	7019196.157	7650555.992	758495.4019	3.12E+07	3690402.436	1.98E+07	3.25E+07	531447.8887	8718570.589	1675954.341	1.59E+07	2.95E+07	444905.6087	5.44E+07	1115129.04
5.735_295.09636	POS	5.735	295.09636	C18 H16 O5	5,6-dimethoxy-2-(2-methoxyphenyl)-4H-chromen-4-one	-18.01068614	-57708.10386	78.85925532	level2	mzCloud										0.261333125	1.198585748	0.881984932	0.366485124	1.28920807	0.509705667	-0.887516474	0.540543836	0.36414941	-0.802587899	0.573319836	0.686036125	-2.707982285	0.153043928	0.022106507	1.21E+07	1.37E+07	1330191.878	5.49E+07	6425458.966	3.51E+07	6.07E+07	1091575.513	1.59E+07	3158513.826	2.61E+07	5.33E+07	633353.4631	9.67E+07	1810755.856
5.741_286.20125	POS	5.741	286.20125	C15 H24 O4	NP-018817	17.02651542	63492.10108	70.13564552	level2	mzCloud										-2.108251691	0.231927904	0.230199435	-2.140708256	0.226768435	0.0672217	-0.62218448	0.649686449	0.306896386	-2.824977488	0.141122753	0.102473051	-1.597625044	0.330420466	0.079816145	619997.5492	591678.0732	40657.84431	5176614.809	209680.1052	4804579.863	5883673.837	20720.10451	1250171.322	117062.7565	955568.786	2633514.942	16342.82223	4778905.811	80295.57957
5.742_233.15370	POS	5.742	233.1537	C15 H22 O3	9-hydroxy-2,10,10-trimethyltricyclo[6.3.0.0Âa,âµ]undec-6-ene-6-carboxylic acid	6.69E-05	0.267358775	81.62847394	level2	mzCloud										-2.19263106	0.218752125	0.338200314	-2.362317463	0.194478495	0.05276878	-1.072982821	0.475335211	0.345219394	-3.070512305	0.119037472	0.058707869	-3.465025966	0.090557255	0.016461767	2836226.956	3198064.564	247330.978	2.70E+07	1280190.288	2.42E+07	3.34E+07	77903.01469	6288923.761	738670.3754	4498432.476	1.39E+07	55731.31677	2.89E+07	653922.967
5.752_192.17497	POS	5.752	192.17497	C13 H21 N	1-(4-pentylphenyl)ethylamine hydrochloride	2.93E-04	1.531542048	75.82632641	level2	mzCloud										-1.083749072	0.471801179	0.592048292	-1.289355227	0.409133839	0.842857987	2.464998438	5.521263434	0.853405928	5.109901952	34.53295657	0.890883754	0.009919974	1.006899696	0.789274507	144068.9005	45726.87001	172707.5422	78357.9139	63810.01191	123645.7413	2664564.224	25381.96521	79805.64837	132474.5231	143176.05	54955.60954	91225.70066	166478.0316	154173.0464
5.768_343.17612	NEG	5.768	343.17612	C17 H28 O7	NP-020271	-1.04E-04	-0.302490003	61.01169434	level2	mzCloud										2.456488978	5.488793177	0.662742618	0.854837294	1.808554776	0.696712876	4.077436517	16.88226438	0.064678412	-0.293342142	0.816009502	0.857178624	3.396610225	10.53128974	0.008395796	53698.86882	39978.37646	75404.5792	21045.22383	64274.46857	27878.61759	31332.16886	53354.91679	64171.41511	80053.63336	34397.73858	33496.2351	26351.08038	17598.50244	63614.77617
5.783_314.13869	POS	5.783	314.13869	C19 H15 N5	4-(2,3-dihydro-1H-indol-1-yl)-1-phenyl-1H-pyrazolo[3,4-d]pyrimidine	-0.001328318	-4.242027391	64.30486059	level2	mzCloud										-0.182320882	0.881284123	0.724863415	-0.364132535	0.776935891	0.999476524	2.503657353	5.671213044	0.082762519	0.610540619	1.526831249	0.820872694	0.711109794	1.637062944	0.809397518	39803.45748	15056.16725	7781.20366	87254.58568	216962.8211	51187.25266	563040.9138	27285.33482	86401.85902	193800.1119	90561.62331	128526.6101	10831.9561	90658.38879	122820.2619
5.862_243.08774	POS	5.862	243.08774	C12 H10 N4 O2	3-amino-2-phenyl-2H-pyrazolo[4,3-c]pyridine-4,6-diol	7.77E-05	0.321028528	79.25226759	level2	mzCloud										-0.776030396	0.583971393	0.448110955	1.487103768	2.803256519	0.061398374	-1.202755443	0.434444731	0.149738042	1.709415228	3.270282412	0.031262581	-1.331583394	0.397331921	0.172130041	3007877.211	4558422.778	1595915.013	9315464.764	3853339.02	1.10E+07	6429461.226	1353394.207	6682999.122	2314169.871	1.11E+07	3914223.631	3301717.071	2823276.682	1685450.218
5.891_337.03859	NEG	5.891	337.03859	C18 H11 Cl N2 O3	2-(4-chlorobenzoyl)-3-[(3-oxo-1,3-dihydroisobenzofuran-5-yl)amino]acrylonitrile	4.40E-05	0.130103905	62.30570656	level2	mzCloud										-4.312544475	0.050326271	0.058439845	-2.693989854	0.154535494	0.085593695	-2.565198739	0.168965577	0.253195167	-2.251198152	0.210049586	0.55965708	-4.366976462	0.048462866	0.003731677	108436.0703	64847.42833	396585.5412	2481.461312	826876.9864	4451.561096	3467.03384	126762.1549	73369.14011	352469.2064	56905.4768	16356.21533	137370.3962	3042.227676	99709.91199
5.9_381.18096	POS	5.9	381.18096	C22 H24 N2 O4	(2E,2'E)-N,N'-1,4-Butanediylbis[3-(4-hydroxyphenyl)acrylamide]	8.32E-05	0.218867242	93.13025521	level2	mzCloud										-2.112212104	0.2312921	0.933621615	-1.905556498	0.266913374	0.522740089	3.966353139	15.63116215	0.032090103	-1.130592006	0.45672827	0.39989843	2.236112046	4.71125704	0.079257203	274601.6001	101915.814	185731.6909	486686.7634	939360.5911	242956.0646	8182955.348	330759.5417	1737587.217	1222134.799	657408.4091	1104265.51	79883.50841	327506.5684	207351.6711
5.921_393.19183	NEG	5.921	393.19183	C20 H28 O5	NP-002047	46.00543629	132125.9969	67.22828937	level2	mzCloud										-3.032926854	0.122179415	0.467608454	-0.793901713	0.576782096	0.097246662	-1.412632375	0.375625686	0.441597856	-0.94150218	0.520690438	0.041558838	0.396094027	1.315940288	0.655805687	2751.620327	4288.021633	177761.4655	4122.945362	21008.65303	2249.87404	4471.031788	189749.2821	3276.68655	35716.43423	9063.332772	2246.657794	170504.0502	4594.702976	31571.22496
5.94_217.14360	POS	5.94	217.1436	C11 H20 O4	(2R)-2-[(2R,5S)-5-[(2S)-2-hydroxybutyl]oxolan-2-yl]propanoic acid	1.67E-04	0.771004485	64.40708148	level2	mzCloud										-0.904189617	0.534332762	0.50446947	-0.505449166	0.704441024	0.602666143	0.514933808	1.428928578	0.53012195	-1.341135534	0.39470986	0.30298893	-1.234818882	0.424895838	0.047099463	5455023.578	8103939.742	2073022.141	4.12E+07	7237099.526	2.93E+07	4.18E+07	1042184.958	8142447.461	4879393.973	8193035.118	2.79E+07	1171014.704	6.02E+07	3644481.433
5.967_247.14420	POS	5.967	247.1442	C14 H18 N2 O2	NP-008521	9.98E-05	0.405435167	82.72953316	level2	mzCloud										2.769407615	6.818278906	0.838568779	-2.33969255	0.197552423	0.041730203	2.913718095	7.535577583	0.034256901	-2.750544952	0.14859475	0.222985669	3.9725478	15.69842372	0.006001584	106174.0217	313210.787	9248.657555	647705.2232	176750.5585	176400.5474	311171.2039	10383.05583	12908.04591	74867.14833	53341.38387	158622.2357	13541.02427	226204.3501	62291.41133
6.069_299.18623	NEG	6.069	299.18623	C16 H28 O5	13,14-Dihydro-15-keto-tetranor prostaglandin F1alpha	-1.66E-04	-0.554305787	84.2524291	level2	mzCloud										-0.50527126	0.704527898	0.61588606	-0.017575143	0.987891741	0.728036656	2.025732524	4.071985782	0.448225861	-1.692423197	0.309406799	0.340566199	-1.088355636	0.470297107	0.185999412	616585.1996	745855.1817	142739.0144	1.20E+07	348235.1348	3311690.794	8425867.577	53732.31778	1060993.536	339872.9182	972799.305	3565980.306	33798.0421	1.40E+07	214978.9023
6.072_233.15373	POS	6.072	233.15373	C15 H22 O3	NP-002089	-18.01044157	-71996.58282	87.0626743	level2	mzCloud										-0.872174693	0.546322712	0.56455863	-1.16521219	0.445898672	0.215843647	-1.320911782	0.400281881	0.24393844	-1.815133756	0.284177895	0.176380679	-2.972013011	0.127448561	0.024684891	6051836.729	6801139.826	442953.4042	3.49E+07	2193844.767	3.44E+07	3.90E+07	209906.2245	8991817.233	975953.8389	5855947.234	1.69E+07	115420.401	4.11E+07	527457.5024
6.073_249.14857	POS	6.073	249.14857	C15 H20 O3	(3aR,5aR,9bR)-3a-hydroxy-5a,9-dimethyl-3-methylidene-2H,3H,3aH,4H,5H,5aH,6H,7H,8H,9bH-naphtho[1,2-b]furan-2-one	6.52E-05	0.262606135	84.83862632	level2	mzCloud										-1.669395135	0.314385125	0.195338409	-1.754173572	0.296442957	0.055208375	-0.412848892	0.751138634	0.622679	-2.38921776	0.190885873	0.082000951	-2.477632888	0.179538744	0.022089446	2901073.001	2429765.52	286118.5821	1.20E+07	1515700.996	1.18E+07	1.09E+07	321098.8256	3954756.344	606124.4082	3612603.46	8239537.525	207569.3159	1.55E+07	421365.758
6.13_245.11699	POS	6.13	245.11699	C15 H18 O4	NP-022500	-18.01079368	-68711.88275	73.46741376	level2	mzCloud										-1.909423046	0.266198981	0.033154699	-2.173776034	0.221629828	0.022358059	0.116108452	1.083807437	0.998430774	-2.997831284	0.125188046	0.098848002	-2.159148283	0.223888405	0.098387211	943188.1529	1017610.242	104143.8297	3915713.554	432588.5528	3123591.85	4328281.757	29538.22017	1150176.765	260376.787	1127502.234	2358262.863	23251.17271	4790729.947	122566.9892
6.202_205.11853	POS	6.202	205.11853	C8 H13 N O4	NP-019722	17.02678915	91011.24355	63.28615076	level2	mzCloud										-2.6728002	0.156821992	0.528520444	-3.71313026	0.076249397	0.300198742	-5.236862165	0.026518405	0.403887934	-2.703287939	0.153542725	0.426059525	-5.308976331	0.025225447	0.204059586	19849.03728	668358.4658	27055.979	20570.84422	2216019.335	395316.7638	18451.17634	2495161.369	698693.6087	17245.61438	26833.44837	1051538.529	48147.50449	258730.9419	35557.26852
6.204_307.05795	POS	6.204	307.05795	C16 H12 O5	(2Z)-6-hydroxy-2-[(4-hydroxy-3-methoxyphenyl)methylidene]-2,3-dihydro-1-benzofuran-3-one	21.98220289	77383.46544	79.04010884	level2	mzCloud										-0.88168531	0.542733058	0.281328708	-4.233172998	0.053172607	0.001343239	-0.702871532	0.614348194	0.376514209	-3.816074285	0.070998173	0.017071597	-1.314216151	0.40214393	0.098451297	1036780.543	564255.8507	1065387.12	319764.7484	8359683.662	416616.8653	239014.3422	1033580.92	1442101.06	6528798.922	1537026.305	632763.8952	877521.9409	151418.9573	3127340.322
6.214_299.18624	NEG	6.214	299.18624	C16 H28 O5	13,14-dihydro-15-keto-tetranor Prostaglandin F1?	-1.58E-04	-0.525608285	79.6328913	level2	mzCloud										-2.318795215	0.200434781	0.014609635	-1.545164857	0.342656544	0.024504721	-0.805422569	0.572194459	0.37158018	-2.321235346	0.200096058	0.121881767	-1.730353637	0.301378073	0.197275778	2427886.584	3306952.991	534640.5912	4017563.901	4015148.561	2209367.333	5707903.996	232448.7537	5208594.408	2450235.989	6009630.604	3175724.263	187898.5609	1.06E+07	2747412.423
6.236_316.22695	POS	6.236	316.22695	C20 H29 N O2	(2E,4E)-N-[2-(4-hydroxyphenyl)ethyl]dodeca-2,4-dienamide	-1.54E-04	-0.487684532	66.77159067	level2	mzCloud										1.287715718	2.441411899	0.558497667	-3.919997916	0.066063723	0.005917918	0.948932378	1.930443564	0.947171652	-3.687084004	0.077638497	0.00945105	0.942662358	1.922071971	0.181069242	199006.6721	123770.7979	51511.41969	648360.4523	1891725.359	913579.7225	1342362.358	240076.5459	482710.601	3145229.882	534336.799	497234.164	59526.73555	750068.4626	772724.5211
6.247_251.16417	POS	6.247	251.16417	C15 H22 O3	NP-022394	1.13E-05	0.045229334	82.92159204	level2	mzCloud										-1.372534229	0.386212234	0.384465817	-1.797592867	0.287654139	0.064228039	-0.604570707	0.657667048	0.489220476	-2.285782865	0.20507409	0.082539981	-2.354502662	0.195534806	0.047708479	2707178.425	2847455.169	366161.5524	1.30E+07	2558892.273	1.41E+07	1.72E+07	244597.5243	5275987.224	935189.2567	3363915.174	8848689.863	273207.2464	1.87E+07	2726281.438
6.251_357.06297	POS	6.251	357.06297	C18 H13 Cl N2 O4	2-[(7-chloro-4-quinazolinyl)oxy]-1-(2,3-dihydro-1,4-benzodioxin-6-yl)-1-ethanone	-6.94E-04	-1.94946674	68.04060538	level2	mzCloud										1.24265232	2.366331705	0.997727422	-1.07084843	0.476038965	0.171892808	-0.056232267	0.961772601	0.866324252	-1.328341856	0.398225675	0.35523731	0.124366382	1.090028897	0.59742081	4194718.904	3442283.69	15074.70332	5840659.158	31847.58081	8524772.92	1.14E+07	18070.06341	5472248.11	16393.22643	3563565.78	9374504.289	22616.73719	1.60E+07	32872.81664
6.258_417.15460	POS	6.258	417.1546	C20 H27 Cl N2 O4	2-{1-[2-(3-chloro-4-morpholinoanilino)-2-oxoethyl]cyclohexyl}acetic acid	21.98139051	55766.84478	65.35726134	level2	mzCloud										-1.22073323	0.429064597	0.475953175	-1.052037038	0.48228671	0.196537846	1.548359925	2.924844498	0.447626032	-1.256995824	0.418414333	0.262146436	-2.670138761	0.15711156	0.358659516	31308.6046	48928.17238	19726.85518	45562.35127	101252.2662	90917.14899	170394.0232	24071.25542	243463.0055	523345.8342	130988.3173	49204.76023	25249.80156	38976.8356	53767.78263
6.294_301.10692	POS	6.294	301.10692	C17 H16 O5	NP-000925	-1.28E-04	-0.425851738	75.13676956	level2	mzCloud										0.71339572	1.639658899	0.912640103	0.493683776	1.408035567	0.367124444	-0.017544125	0.987912982	0.947171652	-0.144372433	0.904772865	0.946862209	-3.497699314	0.088529414	0.011575904	1069728.563	1284439.044	38546.14043	5682501.062	967697.9663	3019008.448	2899428.141	39223.02613	1274828.026	819934.3821	1258530.452	3018877.754	49550.78202	5171923.588	318148.1943
6.307_323.18627	NEG	6.307	323.18627	C18 H30 O6	NP-005397	-18.01069567	-52631.42196	67.85879711	level2	mzCloud										0.058299781	1.041237936	0.611953118	0.808472633	1.751356317	0.824540392	1.873846092	3.665083563	0.151713444	0.643777088	1.562414332	0.939520625	0.578724081	1.493527789	0.291141573	117399.4803	221419.3021	43172.39788	716979.2087	178136.0647	1743265.276	1896109.56	12355.54866	217851.3438	167882.4157	92514.59019	997517.191	6747.390644	604165.9258	104932.8425
6.311_222.14662	POS	6.311	222.14662	C13 H21 N O3	Levalbuterol	-18.01280403	-75319.43377	78.08596606	level2	mzCloud										-3.161201794	0.111784976	0.529269162	-3.287058085	0.102446451	0.307105415	-3.138646535	0.113546368	0.426347344	-2.180224019	0.220641486	0.610667832	-3.497383267	0.08854881	0.160072463	224440.2637	3738945.884	189575.3954	261826.8415	6476277.169	7824590.486	160719.0564	3880329.703	7008303.411	188696.9384	241982.9522	8242106.77	333939.9561	7087621.755	506959.6478
6.328_318.27879	POS	6.328	318.27879	C21 H35 N O	(2E,4E,9Z)-1-(piperidin-1-yl)hexadeca-2,4,9-trien-1-one	-3.47E-04	-1.092294085	70.05237187	level2	mzCloud										-5.031979442	0.030564919	1.28E-06	-5.252350603	0.026235233	2.21E-05	-5.462694011	0.022675937	0.034778628	-6.13694012	0.014210094	0.003459166	-4.006004963	0.062240395	0.003395192	717624.4299	1101307.806	181920.7597	1502989.317	605731.722	687856.2979	1162448.07	386484.8272	813214.5502	485206.7484	1302239.692	1402152.478	185604.4238	5273457.072	358666.7066
6.331_375.26339	POS	6.331	375.26339	C22 H34 N2 O3	[(3R,4S)-1-(3,3-Dimethylbutanoyl)-3-{2-[methyl(phenyl)amino]ethyl}-4-piperidinyl]acetic acid	-8.29E-04	-2.21561821	68.31995928	level2	mzCloud										1.297530193	2.458077143	0.5727077	0.262700467	1.199722269	0.381829991	-2.193696891	0.218590576	0.485126957	0.030742163	1.021537498	0.915500402	3.506135495	11.36192591	0.015618417	27715.93046	29731.36997	223424.0017	34636.00307	69865.89503	42963.38402	34776.19567	564330.9302	44587.11755	338115.2768	29952.70234	52433.66149	34500.85671	47774.70416	45443.74686
6.367_344.18539	POS	6.367	344.18539	C20 H25 N O4	6beta-Naltrexol	-2.41E-04	-0.701753527	61.38221721	level2	mzCloud										0.558007942	1.472234967	0.898652043	0.41418366	1.332544452	0.628051882	-1.590473378	0.332062479	0.32924741	-0.049077667	0.966554062	0.859401087	-2.185995287	0.219760608	0.238331465	582400.5439	323805.705	40569.186	5426338.806	1065380.211	2494752.603	4139089.459	20756.1115	769259.8234	1303243.284	1322934.376	1553948.353	76447.65683	2726798.866	1075926.392
6.385_349.20198	NEG	6.385	349.20198	C20 H32 O6	19(R)-Hydroxy-prostaglandin E2	-18.01062854	-48912.6989	86.17795498	level2	mzCloud										-1.912474976	0.265636449	0.086104148	-1.718155122	0.303937139	0.026424661	-0.559972113	0.678315275	0.507501132	-2.210764154	0.216019858	0.03994906	-2.386399634	0.191259109	0.027038642	522228.419	602935.5963	57184.98807	1181708.174	402172.1581	1736352.107	1667451.348	27487.76288	1130154.117	356178.559	1076093.77	1368532.952	22578.42015	2068724.144	247537.8026
6.391_188.10725	POS	6.391	188.10725	C12 H13 N O	2-[(Dimethylamino)methylidene]indan-1-one	2.63E-04	1.405323596	80.2019074	level2	mzCloud										3.642842756	12.49122235	0.35822232	0.525875937	1.439807498	0.302860758	2.368968318	5.165715961	0.036829718	1.148345192	2.216594994	0.195910353	4.047868975	16.53978958	2.66E-05	101845.7609	173550.9053	222290.8142	334827.6495	385792.7869	196340.5506	310683.3047	211224.1886	150536.0941	541797.5146	193983.3591	264966.7531	299130.6865	337395.4092	639289.497
6.43_219.13814	POS	6.43	219.13814	C14 H20 O3	NP-020240	-18.01038118	-76269.52771	71.56072057	level2	mzCloud										-0.548811863	0.683582864	0.584950485	-0.552704901	0.681740737	0.562726862	-0.230467974	0.852358363	0.936829956	-1.034079106	0.488327488	0.335813456	-0.923193077	0.527340579	0.646483392	681660.5463	858282.9884	240319.8438	3471554.34	585800.2929	3086446.7	4308448.98	167353.9686	1113523.603	304983.431	1051117.229	2110519.425	68916.03579	4361405.089	73633.81021
6.494_337.15568	NEG	6.494	337.15568	C20 H22 N2 O3	4-(tert-butyl)-N'-[(2,3-dihydro-1-benzofuran-5-ylcarbonyl)oxy]benzenecarboximidamide	-8.56E-05	-0.253086266	62.56296256	level2	mzCloud										3.872777334	14.64947781	0.95886694	-1.097091853	0.467457836	0.165577955	4.046230854	16.52101998	0.260387818	-0.84873674	0.555270732	0.602046796	3.181603559	9.073150311	0.545857232	7650.678759	2660.690495	3220.47668	2279.542453	90979.28398	5580.270427	6495.715444	6401.553535	16070.67126	114126.6895	16680.19361	6256.456718	4897.617391	903.6288419	40506.85675
6.505_302.13961	NEG	6.505	302.13961	C17 H21 N O4	nor-6beta-Oxycodol	-1.76E-04	-0.580755554	62.69301818	level2	mzCloud										-3.760384379	0.073792378	0.563298328	-5.610919477	0.020461852	0.432771166	-1.640211272	0.320809491	0.191532419	-0.818846145	0.566895159	0.579086738	-3.179926387	0.110343505	0.020062711	575174.2226	783045.7845	631951.39	6186.974298	1114701.773	2034.885368	3804.187851	329947.9155	16101.91156	991966.1881	30451.73222	3627.215739	318141.4048	2262.737816	616947.921
6.525_225.10979	POS	6.525	225.10979	C10 H18 O4	5-(2,5-dihydroxyhexyl)oxolan-2-one	21.98200661	108756.9328	76.01020027	level2	mzCloud										0.42808433	1.345445852	0.950640404	0.269223433	1.205158946	0.660868069	1.75840219	3.383232185	0.25229683	-0.261897194	0.833990472	0.897897779	-0.452226877	0.730913772	0.747491278	1112862.178	1349965.943	124412.7919	7089012.046	541289.1218	6197107.973	8823636.615	428910.2553	1849121.792	1449236.117	1468726.661	3991141.709	131887.8822	1205260.209	201091.9742
6.543_267.15995	NEG	6.543	267.15995	C15 H24 O4	3-[4-methyl-1-(2-methylpropanoyl)-3-oxocyclohexyl]butanoic acid	-2.36E-04	-0.879427415	80.10856847	level2	mzCloud										-1.424883344	0.372449481	0.166977773	-1.889984109	0.269810031	0.047054995	-0.511116276	0.701679308	0.469195427	-2.600796453	0.164847458	0.030549173	-2.013742519	0.247629909	0.083884282	1603690.215	1455740.758	90128.64456	7574615.11	1313479.599	6046052.668	8629391.631	43003.03342	3934037.235	845404.633	2901122.635	4911714.26	44278.62164	9108849.019	482581.9693
6.584_269.17457	POS	6.584	269.17457	C15 H24 O4	4,7-dihydroxy-4-(hydroxymethyl)-3,4a,8,8-tetramethyl-1,4,4a,5,6,7,8,8a-octahydronaphthalen-1-one	-1.62E-04	-0.603589717	76.50098614	level2	mzCloud										-1.397195192	0.379666551	0.180700787	-1.900975732	0.26776221	0.039992864	-0.567439288	0.674813487	0.646042181	-2.696417524	0.154275671	0.058269194	-1.350173474	0.392244881	0.187149459	1595924.127	1563082.5	177285.6282	7532695.291	1105053.926	6344616.276	7008511.506	64173.37098	2231300.604	334480.8838	1604598.251	4189953.062	161181.8881	9062243.033	433245.9767
6.615_269.11710	POS	6.615	269.1171	C17 H16 O3	6-methoxy-2-[(5-methyl-2-furyl)methylidene]-1,2,3,4-tetrahydronaphthalen-1-one	-1.21E-04	-0.450005372	65.03910537	level2	mzCloud										1.076508592	2.108926173	0.778639758	1.07989649	2.113884409	0.160641481	0.600091162	1.515812345	0.992699424	-0.295736233	0.814656493	0.922976031	-3.514554756	0.087501117	0.016834875	3968727.31	3617255.098	134113.1222	1.88E+07	4885963.453	1.35E+07	2.04E+07	62085.98719	5798403.789	2622933.992	8781026.902	1.64E+07	84338.64948	4.19E+07	1553067.293
6.657_269.08157	NEG	6.657	269.08157	C16 H14 O4	(3R)-8-hydroxy-3-(4-methoxyphenyl)-3,4-dihydro-1H-2-benzopyran-1-one	-3.59E-04	-1.328093312	70.90501153	level2	mzCloud										-6.553561156	0.010645879	0.100018044	-2.930549047	0.131164659	3.67E-04	-1.797843575	0.287604155	0.097584387	-2.940204251	0.130289773	0.027069419	-3.99393439	0.062763326	0.009352724	32149.64607	16740.481	9221.124705	23928.50746	127400.8598	1281985.515	10906.24901	14679.66031	51278.62339	74109.04665	33315.04077	23095.37148	8482.863035	10064.69296	10433.662
6.676_406.35242	POS	6.676	406.35242	C22 H47 N O5	Hydrolyzed fumonisin B1	-2.83E-04	-0.69828792	65.41690636	level2	mzCloud										-3.178535474	0.110449939	1.37E-04	-3.014994406	0.123707562	0.00397691	-1.024235249	0.491670857	0.09497935	-4.850023371	0.034673484	0.023266601	-1.73170057	0.301096831	0.130133807	163165.5788	185893.2869	34422.48468	653600.2498	109595.9158	229000.9787	393672.6105	30728.8249	104023.6883	55334.67013	186558.1643	257068.4953	20393.71485	623366.458	56315.55355
6.682_412.11893	NEG	6.682	412.11893	C17 H15 N3 O2 S2	thiophene-2-carbaldehyde 2-[5-(3,4-dihydro-2H-1,5-benzodioxepin-7-yl)-1,3-thiazol-2-yl]hydrazone	56.06563558	157019.9585	69.28526295	level2	mzCloud										-1.531174426	0.345995595	0.114551302	-4.025109397	0.06142163	0.268117959	0.523135991	1.437075631	0.646707862	-5.86534766	0.017153566	0.197640297	-0.066773404	0.954770963	0.859199511	10314.44528	5045.585759	1872.713975	18432.84647	6060.19965	3441.355281	3320.67101	1775.828375	4406.268877	5813.250822	10648.03767	46396.89593	2250.413303	487171.9978	3459.79666
6.702_365.20702	POS	6.702	365.20702	C19 H34 O4	1,2-dihydroxyheptadec-16-yn-4-yl acetate	37.95403193	116335.7274	69.88046645	level2	mzCloud										-5.003059421	0.031183801	6.42E-04	-5.7804606	0.018193153	0.001700695	-2.62082704	0.162574508	0.073443386	-6.41177441	0.011745285	0.002048591	-3.411606412	0.093973226	0.006668332	3.28E+07	4.18E+07	8663036.389	8.15E+07	1.24E+07	6.63E+07	8.65E+07	5075181.178	2.80E+07	6986966.501	3.75E+07	2.15E+07	3040959.205	1.98E+07	6108353.27
6.711_349.20195	NEG	6.711	349.20195	C20 H32 O6	delta17-6-keto prostaglandin F1alpha	-18.01066309	-48912.79272	89.78991432	level2	mzCloud										-0.757568202	0.591492507	0.549088395	-2.273341321	0.20685026	0.002415203	1.85655467	3.621417904	0.542980183	-2.163118323	0.22327315	0.068358576	-2.272799353	0.206927981	0.008779153	609863.7092	498186.8776	57378.8532	154044.8936	246204.2632	529082.257	346185.1256	24176.73717	970652.5371	247568.078	591677.8581	291485.6669	12347.8714	226542.3905	203653.2701
6.721_497.14461	POS	6.721	497.14461	C24 H26 O10	NP-020072	21.98473338	46366.36713	62.21153765	level2	mzCloud										-1.437332507	0.369249403	0.116363055	-0.584798489	0.66674246	0.551565984	0.110029323	1.079250172	0.70023097	-1.518696961	0.349000991	0.160697906	-1.374464268	0.385695904	0.245648923	736712.3283	258842.6782	103173.9867	2339850.489	822920.4609	1768662.138	1567992.44	209485.4257	1105509.94	1158078.96	2216106.722	1397470.067	22855.42893	1593618.812	254725.4903
6.765_305.12943	NEG	6.765	305.12943	C19 H18 N2 O2	2-[(2-cyclohex-1-en-1-ylethyl)amino]-2-(1,3-dioxo-1,3-dihydro-2H-inden-2-ylidene)acetonitrile	-1.22E-04	-0.39810535	62.35050176	level2	mzCloud										-0.273080065	0.827550888	0.75434233	0.700173932	1.624700655	0.625974495	3.219424926	9.314155229	0.007783317	0.160243221	1.117475515	0.652042708	2.694498734	6.473288192	0.005472459	50253.65643	18138.89922	36036.98222	65359.13221	337370.4464	55608.83909	199262.5916	57086.34139	229187.4731	345115.2625	117664.4965	129867.3113	22058.31389	44289.36618	134561.5215
6.765_417.21291	NEG	6.765	417.21291	C19 H32 O7	NP-019483	46.00538241	123599.0133	67.2440988	level2	mzCloud										4.264680574	19.22192041	0.778639758	0.254462461	1.192891196	0.64087212	0.034035469	1.023872072	0.654705209	-0.645524369	0.6392604	0.407622234	2.158390975	4.464166929	0.116638767	857.6102145	675.7927622	157096.5943	589.6039671	13519.53241	615.5318474	780.0079069	864044.0121	2252.350771	123374.0671	551.3418096	717.4225404	79212.95665	1057.566668	20554.24426
6.783_227.12883	NEG	6.783	227.12883	C12 H20 O4	NP-000124	-5.28E-05	-0.231635191	73.810868	level2	mzCloud										0.033111172	1.023216314	0.992554763	-0.126603809	0.915985198	0.731308126	0.384138103	1.305079871	0.317451014	-0.428102292	0.743238792	0.237733175	0.614806486	1.531352577	0.023426828	2967821.434	2394879.01	2393757.13	4021271.75	4295618.548	2986978.48	4685748.316	2761500.945	5188991.543	3810957.662	3420485.165	3865162.593	3200939.254	3918127.583	4168375.387
6.827_335.14003	NEG	6.827	335.14003	C14 H24 N2 O5	N-({(2R,3S,4R,5S)-3,4-Dihydroxy-5-[2-(isopropylamino)-2-oxoethyl]tetrahydro-2-furanyl}methyl)cyclopropanecarboxamide	35.97878685	119861.9583	61.52442893	level2	mzCloud										-0.406965126	0.754208269	0.756815952	0.036871004	1.025886413	0.736657298	3.190487892	9.129196527	0.032090103	0.393536331	1.313609377	0.539099368	3.923240506	15.17096032	0.1023895	43131.80904	34704.16104	16426.39185	73032.96638	119564.5199	62226.10875	517379.5012	14704.96247	132604.4333	78370.06556	46107.21384	74249.969	8542.261672	69512.66623	48793.21904
6.861_271.09639	POS	6.861	271.09639	C16 H14 O4	NP-004549	-9.85E-05	-0.364510827	80.08879996	level2	mzCloud										-3.115817108	0.115357435	0.014119171	-2.429988811	0.185566885	0.032946083	-3.796110254	0.071987476	0.012300713	-2.986678388	0.126159575	0.012789913	-5.006251411	0.031114882	0.003784653	520120.9274	213021.7961	474144.5441	410887.7928	7379802	468037.787	301830.7459	593483.7175	865789.1144	8159260.232	783472.5382	305744.543	283256.6761	291389.4887	2648419.887
6.874_399.17767	POS	6.874	399.17767	C21 H28 O6	NP-013854	21.98180065	58432.92785	75.72705342	level2	mzCloud										1.231186109	2.347599179	0.355304297	-0.252035225	0.83971099	0.85399679	0.590507889	1.50577675	0.641763151	0.413432749	1.331851054	0.326081831	0.17122022	1.126010453	0.557871506	1091514.793	2403391.165	1686014.125	1283872.514	1563198.269	1084172.493	3613874.481	1560257.209	1536138.215	1612229.015	896497.1538	2862339.384	3038146.473	1052411.503	5760153.041
6.902_261.10550	POS	6.902	261.1055	C14 H16 N2 O S	4-methylphenyl 1-ethyl-3-methyl-1H-pyrazole-5-carbothioate	-1.11E-04	-0.427309242	64.87689083	level2	mzCloud										1.954335597	3.875374134	0.065864999	2.679362021	6.405725696	0.060075832	0.627719629	1.545120794	0.384883247	1.248109327	2.375299324	0.325298619	-2.735204999	0.150183164	0.170022024	23444.89974	22863.23489	13639.88385	45697.94362	396635.4778	19259.45314	21111.91255	18331.78811	20155.78423	266754.3399	37111.01025	25251.01007	15924.77639	69569.56465	186174.8389
6.902_315.13379	POS	6.902	315.13379	C17 H18 N2 O4	1,1'-(2,6-Dimethyl-4-(3-nitrophenyl)-1,4-dihydropyridine-3,5-diyl)diethanone	-1.40E-04	-0.444591489	68.4602488	level2	mzCloud										0.575758133	1.490460491	0.6057666	0.096361742	1.069074018	0.635956337	0.240864293	1.181700385	0.650479255	-0.080157035	0.945954676	0.827752403	-0.320005604	0.801066766	0.936207587	29079.35343	19487.73637	41146.34947	8599.527002	27313.30004	11422.84679	8264.638321	15869.5517	15520.73347	55900.85476	11285.55507	11395.4877	8235.820026	10920.16798	16932.64354
6.903_325.20194	NEG	6.903	325.20194	C18 H30 O5	2,3-Dinor prostaglandin E1	-1.05E-04	-0.323239982	85.55643038	level2	mzCloud										-2.61401064	0.163344452	0.006985042	-1.50735427	0.351755706	0.071894872	-1.007572753	0.49738236	0.285918079	-1.763434493	0.294546131	0.201469119	-2.411541482	0.187954911	0.104736214	2582964.178	3608136.076	274973.2635	2911703.169	6198233.462	2213764.464	2700679.217	216843.7322	4546345.756	4541064.009	5688927.419	3018536.722	163107.9295	4264709.713	2940369.401
6.933_361.23839	NEG	6.933	361.23839	C22 H34 O4	(+/-)19(20)-DiHDPA	-4.39E-05	-0.121102976	89.78591819	level2	mzCloud										-3.035384176	0.121971486	0.102422818	-2.692500767	0.154695082	0.040922098	-0.198680785	0.871346967	0.594217363	-3.966921824	0.063949557	0.076271293	-2.93638924	0.130634762	0.054291044	122436.0316	122649.066	2188.207141	2002654.642	31466.47071	522467.1699	631491.9313	2393.792507	94486.60693	42461.57005	463148.4519	1492066.126	2116.818655	2759695.075	15972.79355
6.953_329.06660	NEG	6.953	329.0666	C17 H14 O7	NP-015559	-7.58E-05	-0.229763027	77.73595546	level2	mzCloud										-1.259700882	0.417630539	0.076687089	-0.759362161	0.590757457	0.439399058	0.575374877	1.490064599	0.573560923	-1.462577355	0.362844334	0.100727575	-0.470405091	0.721761908	0.502900007	1.80E+07	5375748.304	2466887.885	4.84E+07	2.46E+07	2.93E+07	3.01E+07	4742051.452	2.18E+07	2.20E+07	3.87E+07	2.32E+07	1189417.688	3.21E+07	6013087.614
6.962_338.08767	POS	6.962	338.08767	C16 H19 N O3 S2	N-{2-[(2-furylmethyl)thio]ethyl}-2-[(3-methoxyphenyl)thio]acetamide	-2.38E-04	-0.705132377	62.37199415	level2	mzCloud										2.094103638	4.269608054	0.580887732	0.228989971	1.172014137	0.950328408	0.983210095	1.976859165	0.441869395	0.959303257	1.944370643	0.356436126	1.213368836	2.318784643	0.089001831	507588.9353	288407.9502	15840.24397	29388.30361	606910.0808	306724.0351	302120.9546	15834.6059	429524.0239	4005601.177	533490.7312	905611.9209	21711.60087	39496.56355	995332.8025
6.992_289.09163	POS	6.992	289.09163	C12 H16 O8	NP-013538	-1.68E-04	-0.581460184	73.45996583	level2	mzCloud										-0.550565299	0.682752549	0.627870146	-1.769046464	0.293402595	0.035535133	1.101907433	2.146382851	0.787930052	-2.239125255	0.211814718	0.256370701	-0.916613726	0.529750986	0.489128037	206879.7036	236183.9024	1081451.812	33370.41082	3647807.352	61869.45626	97714.67944	2650487.559	533150.0047	1500172.054	368529.6142	168889.9301	284967.0176	25572.91705	411859.4319
7.041_362.24764	POS	7.041	362.24764	C25 H31 N O	N1,N1-dicyclohexyl-3-(1-naphthyl)acrylamide	-1.98E-04	-0.5494778	75.14962515	level2	mzCloud										-2.398674434	0.189638733	0.004073835	-2.419212753	0.186958147	0.012798939	-0.505992405	0.70417582	0.521499745	-2.916559968	0.132442682	0.00322603	-1.82269425	0.282692546	0.034288077	4.24E+07	3.76E+07	5512903.62	1.87E+08	2.40E+07	1.19E+08	1.71E+08	8213041.387	7.34E+07	2.90E+07	8.75E+07	1.20E+08	5132198.868	1.86E+08	1.20E+07
7.049_418.16592	NEG	7.049	418.16592	C19 H23 N3 O5	N-{4-[(2R,3R)-3-(Hydroxymethyl)-4-isopropyl-5-oxo-2-morpholinyl]phenyl}-5-methyl-1,2-oxazole-3-carboxamide	46.00943001	123295.5437	62.2032515	level2	mzCloud										-1.246695429	0.421412371	0.637934135	-1.917880582	0.264643004	0.768375441	-0.455144507	0.729437105	0.875205909	-2.78136451	0.145454062	0.745717336	-0.112772707	0.924808968	0.539191878	8259.451684	6838.193177	3142.363514	5064.156383	6591.03323	2099.795251	3397.877058	868.4688149	10322.43338	5463.636104	29108.24274	74306.42581	871.528671	144224.4735	2659.552032
7.064_291.11269	POS	7.064	291.11269	C18 H14 N2 O2	N-(2-quinolinyl)-2,3-dihydro-1-benzofuran-6-carboxamide	-1.16E-04	-0.400099019	70.57580732	level2	mzCloud										-1.798249121	0.28752332	0.013103871	-2.719118859	0.151867087	0.034373505	-2.078786986	0.236713356	0.171514071	-2.770486558	0.146554934	0.048489112	-3.50234891	0.088244556	0.008970256	876632.3116	1226195.795	657445.4236	1265981.27	7026118.817	576965.2155	900028.5091	456228.5184	509248.8304	3647734.189	1122920.15	904504.0412	498319.061	2228722.706	3390369.494
7.064_377.14910	POS	7.064	377.1491	C22 H20 N2 O4	di(3-pyridyl) 5-(tert-butyl)isophthalate	-4.82E-04	-1.282684994	66.82710545	level2	mzCloud										0.814988973	1.759284704	0.523615255	1.678872213	3.201775631	0.270912038	2.420318512	5.352891878	0.233324637	1.252259855	2.382142726	0.281782636	0.842317791	1.792928294	0.33549947	580541.7706	545277.5599	38838.70034	768941.4066	357485.6144	1092512.175	1351626.718	30573.01434	839713.7135	460122.316	1001274.495	778182.6075	26780.0296	1280307.663	182841.6156
7.084_525.27002	NEG	7.084	525.27002	C26 H40 O8	NP-022389	46.00497645	95789.35683	66.9805091	level2	mzCloud										0.650977786	1.570232059	0.553131363	0.324419568	1.252160562	0.051866327	0.567455927	1.481908043	0.610520404	0.18182916	1.134321154	0.282491461	2.82280104	7.075347663	0.228099743	417.7846008	417.2892032	23224.94721	512.8114773	7664.254063	413.5103896	468.815146	10862.8943	512.6445329	3898.200202	461.9039061	461.6982154	23390.76686	531.6961597	6093.120255
7.09_341.13803	POS	7.09	341.13803	C20 H22 O6	(1R,2S,3S,5S,11R,12R)-5-(furan-3-yl)-12-hydroxy-3,11-dimethyl-6,14-dioxatetracyclo[10.2.2.0Â?,ÂaÂa.0Âl,â¸]hexadec-15-ene-7,13-dione	-18.0108882	-50289.84703	60.12329941	level2	mzCloud										-5.281714211	0.025706656	1.19E-05	-5.721550549	0.018951416	2.51E-04	-5.604080345	0.020559082	0.187313485	-5.609677509	0.020479474	9.39E-04	-4.441170282	0.046033557	0.001023307	1021080.752	850356.4087	90675.59083	1130688.284	600237.4425	1028849.209	1261144.938	36662.37371	690204.1817	573815.0867	466100.0466	506743.9804	45748.88553	725291.2009	270313.4673
7.094_239.12524	POS	7.094	239.12524	C11 H20 O4	NP-001846	21.98180403	101703.5009	77.25622735	level2	mzCloud										-0.028396834	0.980509264	0.900370552	-0.380106822	0.768380695	0.860217295	0.297625104	1.229119429	0.320856601	-1.368357475	0.387331979	0.22936016	-0.970973406	0.510161734	0.078831057	543324.7967	688078.7254	310856.0437	4680045.501	2338255.039	2866707.915	4169115.511	324623.419	1124788.798	1160411.492	820152.8106	2994159.18	444084.6355	8078186.232	1004002.042
7.151_351.21754	NEG	7.151	351.21754	C20 H32 O5	13,14-dihydro-15-keto Prostaglandin E2	-1.54E-04	-0.437689857	84.01580307	level2	mzCloud										-0.984009197	0.505572817	0.443845476	1.664474902	3.169982557	0.484130816	-2.053027947	0.240977784	0.663590885	1.306010996	2.472569368	0.424338417	-1.477772192	0.359042818	0.048651291	51322.69256	30372.69719	14367.34216	374230.7219	38218.0954	167716.4124	140942.235	11903.92668	74059.62434	91998.83757	151440.9053	141061.561	5713.752884	242881.2194	40568.90854
7.151_421.13399	POS	7.151	421.13399	C17 H24 O12	3-{[(2S,3R,4S,5S,6R)-6-({[(2R,3R,4R)-3,4-dihydroxy-4-(hydroxymethyl)oxolan-2-yl]oxy}methyl)-3,4,5-trihydroxyoxan-2-yl]oxy}-2-methyl-4H-pyran-4-one	-6.28E-05	-0.149513296	66.99390411	level2	mzCloud										-0.527993143	0.693518781	0.565361974	-0.920526195	0.528316292	0.21501251	1.258675627	2.392759882	0.507227976	-0.925299279	0.526571272	0.753474002	-0.669837539	0.628577467	0.940181637	60706.28474	62031.02994	115619.2039	14589.91515	255469.4812	18475.09297	14576.00459	214808.6105	139971.3944	325539.5588	65153.75268	30662.40689	17306.19262	14710.96229	59029.53209
7.193_331.22651	POS	7.193	331.22651	C21 H30 O3	17alpha-Hydroxyprogesterone	-2.60E-04	-0.787502147	78.85823736	level2	mzCloud										0.003684529	1.002557185	0.647927875	-1.853648496	0.276691744	0.043567021	-0.825935166	0.564116419	0.959412401	-0.746442074	0.596071758	0.497850366	-2.089597102	0.234946291	0.014276837	103490.0829	201417.0839	49008.7718	92068.49478	267619.9606	170578.972	137158.8084	19254.97818	102985.1965	221608.7125	147366.5113	53205.17409	12400.94341	79464.5676	146150.0765
7.229_428.27960	POS	7.229	428.2796	C25 H35 N5	1-Methyl-N-{[(2R,4S,5R)-5-(2-methyl-6-phenyl-4-pyrimidinyl)-1-azabicyclo[2.2.2]oct-2-yl]methyl}-4-piperidinamine	21.9830729	54240.45447	78.66183459	level2	mzCloud										0.052750549	1.037240576	0.81075437	0.065936268	1.04676404	0.699288628	-0.974047245	0.509075929	0.430118069	0.025741276	1.018002621	0.854051165	1.822069013	3.535879263	0.41728203	4540.512923	8501.990775	826265.2517	8868.129083	80765.38051	3960.429541	4841.745135	289407.1904	4809.968385	136303.3192	4313.732093	4238.007395	45243.96117	5116.776055	27803.33166
7.264_287.22258	NEG	7.264	287.22258	C15 H30 O2	Pentadecanoic Acid	46.00527629	189928.1909	82.10453603	level2	mzCloud										1.096977338	2.139060574	0.13664276	1.758806449	3.384180338	0.043232849	2.364416745	5.149444272	0.07877794	1.216231804	2.323390742	0.10348014	0.603415785	1.519309492	0.185837082	755379.1807	960784.0436	205014.0954	1723509.417	570732.7041	1027413.365	1599587.726	225469.5221	659401.0449	427473.7396	355664.3409	934984.963	126500.343	965985.6139	232184.3078
7.277_331.22678	POS	7.277	331.22678	C21 H34 O5	beta-Cortolone	-18.01057876	-49176.90058	63.04653395	level2	mzCloud										-0.062504456	0.957600323	0.689958393	-0.926413423	0.526164777	0.381212627	-2.427880448	0.185838272	0.916226656	-0.52522508	0.694850695	0.855326496	-1.152635214	0.449802875	0.22184215	92873.90376	88103.14917	81369.47171	206669.6856	577682.9618	135816.9564	94022.43296	73027.73324	39011.06912	357111.7037	82720.91456	118825.5659	35165.54391	29206.41193	267680.1601
7.297_211.06033	POS	7.297	211.06033	C10 H10 O5	NP-016101	2.33E-04	1.110777515	63.52912753	level2	mzCloud										1.442556045	2.71801995	0.675974582	0.30995502	1.239669049	0.134865379	1.427020386	2.688907985	0.384586442	-0.011750337	0.991888366	0.886863521	-0.105295604	0.929614448	0.732435357	14231.63672	12113.16983	32696.97205	17000.4656	173649.685	14440.87404	15817.80727	92450.94552	38834.29027	163188.4939	13806.08768	16395.26089	18343.32955	18080.9355	21391.66417
7.299_169.04977	POS	7.299	169.04977	C8 H8 O4	methyl 4-methyl-2-oxo-2H-pyran-6-carboxylate	2.30E-04	1.368679274	81.81816302	level2	mzCloud										1.444279017	2.721267946	0.393601008	0.5325375	1.446471101	0.463178034	1.279943134	2.428294053	0.255554236	0.821627172	1.767398264	0.252316831	0.033877149	1.02375972	0.793586108	714499.4477	301701.8437	580130.9758	1660773.808	2328782.329	216827.189	184592.1753	2274786.525	1388268.193	2351149.452	298919.7456	348663.3509	106193.3046	241638.6445	662957.0699
7.299_331.10230	POS	7.299	331.1023	C14 H18 O9	NP-014517	-5.96E-05	-0.180474937	74.66733435	level2	mzCloud										1.109066003	2.157059547	0.982368217	-1.469404724	0.361131276	0.130918952	1.531055335	2.88997164	0.610620877	-2.027478594	0.245283383	0.179403326	0.307723353	1.23775292	0.510271163	154044.0387	137839.3113	331977.5555	51765.03494	1205553.179	87500.47498	43477.24237	896541.6564	392529.6208	1393875.863	157095.0582	151671.9102	48468.77492	24825.59174	267488.3713
7.304_379.24783	POS	7.304	379.24783	C22 H34 O5	1-{[5-(hydroxymethyl)-2,5,8a-trimethyl-1,4,4a,5,6,7,8,8a-octahydronaphthalen-1-yl]methyl}-4-methylidene-7-oxabicyclo[4.1.0]heptane-2,3,5-triol	-8.85E-05	-0.233975718	67.41464564	level2	mzCloud										-1.689606648	0.310011438	0.271885183	-1.822245796	0.282780433	0.170985736	-0.108469716	0.927571426	0.919557726	-2.744639249	0.149204272	0.151618837	-0.932595089	0.523915087	0.09629122	893117.3541	494593.5937	300149.6888	4974038.385	571507.1448	849240.8615	1570560.85	125364.1181	512964.2937	351143.9667	776157.6771	4891005.006	131759.8625	1.21E+07	524918.0457
7.308_391.17958	NEG	7.308	391.17958	C22 H24 N4 O3	N-[4-({(3S)-3-[5-(2-Methoxyphenyl)-1,3,4-oxadiazol-2-yl]-1-pyrrolidinyl}methyl)phenyl]acetamide	0.002018553	5.146943567	60.68314428	level2	mzCloud										0.058648793	1.04148986	0.981521461	-0.103906393	0.93051003	0.783532427	1.195694292	2.290550375	0.42494836	-1.157381109	0.448325633	0.489421656	0.046427756	1.032704685	0.88348902	554688.2425	1159593.953	86826.95598	2428302.395	432782.2091	930534.405	1361132.781	1751257.557	819564.3596	262043.1883	859444.1562	1482956.925	514174.0947	3241078.746	153511.1983
7.323_282.20626	POS	7.323	282.20626	C16 H24 O3	NP-022474	17.02644047	64451.96832	73.11300835	level2	mzCloud										-8.435684868	0.002888057	0.420228655	-6.654334136	0.009927636	0.664075014	0.002465054	1.001710106	0.992699424	0.168295223	1.123729831	0.328873127	0.273635006	1.208849804	0.323875649	53432.38371	44944.85703	51458.48217	70541.41484	58757.95431	53073.01009	61741.51188	48948.65947	68897.24683	49137.21181	3.10E+07	62291.42929	63157.26523	75386.12502	77380.69635
7.325_279.09556	POS	7.325	279.09556	C14 H15 F N2 O S	N2-tetrahydrofuran-2-ylmethyl-4-(4-fluorophenyl)-1,3-thiazol-2-amine	-6.25E-04	-2.246010207	76.20875968	level2	mzCloud										-4.745400605	0.037281388	0.43675083	-3.299708021	0.1015521	0.745901592	-0.001352253	0.999063129	0.996139512	0.168295223	1.123729831	0.328873127	0.282599457	1.216384601	0.322979005	44947.09123	34776.28048	43286.65375	59339.13459	49426.9383	44644.78769	51936.69409	41175.4017	57956.06754	41334.01111	2151344.44	52399.28225	53127.61971	63414.48394	65092.30877
7.355_448.30672	NEG	7.355	448.30672	C26 H43 N O5	Glycochenodeoxycholic acid	-1.26E-04	-0.280596745	92.20266826	level2	mzCloud										-1.455099674	0.364729887	0.274487523	-1.928953994	0.262619511	0.080813615	-1.225696661	0.427590984	0.362355977	-2.349060143	0.196273847	0.244678596	1.368368555	2.581784447	0.462570378	31928.97262	25208.04317	2015077.864	2270.062317	160248.7789	6517.649027	9480.188222	1162721.622	27926.28072	130355.0228	21983.61185	10948.71708	441447.0562	3193.205357	254384.8756
7.367_311.22137	POS	7.367	311.22137	C16 H32 O4	NP-020214	21.9840374	76272.53537	80.2900255	level2	mzCloud										1.113787804	2.164130959	0.48918029	2.200088071	4.595073923	0.314930807	2.952840081	7.742717906	0.360254403	0.967799248	1.955854769	0.497854855	-0.8654061	0.548891879	0.702967256	1057263.713	1773336.301	147769.2772	316463.5645	1070830.508	323057.3412	1479008.997	126156.868	2335564.428	2606755.75	1782587.534	485435.8485	29805.46065	1606620.014	533028.7778
7.376_265.17956	POS	7.376	265.17956	C16 H24 O3	NP-004038	-2.34E-04	-0.886386317	78.48104534	level2	mzCloud										-1.951693865	0.258512534	0.101322231	-1.110226863	0.463221184	0.055839221	-0.205941915	0.866972468	0.763418264	-2.15955647	0.223825068	0.116113612	-3.055188054	0.120308622	0.028654189	1600269.546	3192955.706	267042.8599	6175213.956	3237714.004	3763377.499	5394869.093	184298.1187	3192906.488	1913204.772	3698413.542	3557117.72	96940.89875	8525723.142	1115856.489
7.39_469.22607	NEG	7.39	469.22607	C22 H34 N4 O5	N-{[(2R,3S,4R,5S)-3,4-Dihydroxy-5-{2-oxo-2-[4-(2-pyridinyl)-1-piperazinyl]ethyl}tetrahydro-2-furanyl]methyl}-2-ethylbutanamide	35.98043083	82855.93296	73.28680133	level2	mzCloud										-1.096292791	0.467716817	0.547509991	-3.430081531	0.09277748	0.128663345	0.661410885	1.581628623	0.71265	-1.867186871	0.27410739	0.238740719	-1.653772614	0.317808009	0.058817351	251324.4606	408650.7865	253243.9145	32639.51794	497963.0016	58935.961	61454.52117	209117.7041	185465.7618	512179.6779	158087.3435	31219.05229	122676.8865	20777.53489	283033.7384
7.446_489.35760	POS	7.446	489.3576	C30 H48 O5	NP-019748	1.53E-04	0.313883853	67.9964258	level2	mzCloud										0.063523562	1.045014936	0.816597397	0.312615345	1.241957104	0.789341453	0.949238731	1.930853532	0.626416743	-0.791446693	0.577764436	0.669891019	-1.098530621	0.466991883	0.080152886	564651.9694	413564.8076	87472.65525	1371000.232	70461.06548	756044.8441	631973.328	31567.82987	378538.7897	58198.01316	2197615.913	1951527.115	24594.57703	2275183.749	110509.5664
7.45_331.19141	NEG	7.45	331.19141	C20 H30 O5	19(R)-Hydroxy prostaglandin A2	-18.01063336	-51428.19489	85.90015368	level2	mzCloud										-1.067777134	0.477053464	0.322679484	-2.743989828	0.149271451	0.023321852	-0.551710209	0.682210938	0.958886311	-2.133891841	0.227842401	0.053613782	-3.173300827	0.110851421	7.98E-04	100649.6233	90938.08869	93343.84899	60364.17819	458203.9976	51358.79868	104920.1119	56509.74269	41539.60158	724384.1963	53577.41194	40211.46524	184869.6726	59724.2282	556893.7316
7.454_299.13887	POS	7.454	299.13887	C17 H18 N2 O3	6-methyl-1-(2-methylphenyl)-3-propylfuro[3,2-d]pyrimidine-2,4(1H,3H)-dione	-1.44E-04	-0.483473239	77.97621321	level2	mzCloud										0.507233903	1.421322462	0.601104502	-0.124836467	0.917107994	0.911471536	0.521203476	1.435151932	0.822872807	0.6396977	1.558002664	0.331212894	1.156253231	2.228778477	0.516204412	613372.8779	596117.93	1292226.874	80476.08683	649244.6195	149654.4379	89030.75392	1481977.267	292734.4159	677788.7862	387787.1411	139139.2435	370569.3116	52868.89759	692960.0483
7.484_348.27425	POS	7.484	348.27425	C18 H34 O5	NP-013663	17.0263492	51557.4038	83.63969468	level2	mzCloud										0.616520507	1.53317301	0.577359529	0.806731544	1.749244001	0.38431662	2.245529546	4.742111372	0.14262631	0.255364717	1.19363746	0.592507329	0.127012029	1.092029651	0.554082294	1151045.387	717710.7316	570024.5419	2882724.462	9549166.515	688968.3453	2404421.821	420345.3903	550717.2506	1.45E+07	3150380.637	536767.7006	189433.7151	1295296.858	762698.2715
7.488_353.22971	POS	7.488	353.22971	C18 H34 O5	(12Z)-9,10,11-trihydroxyoctadec-12-enoic acid	21.98180828	66563.00492	88.79810236	level2	mzCloud										-0.13418299	0.911185699	0.99024883	-0.399283271	0.75823488	0.954860632	0.606351299	1.522404044	0.532429112	0.286523587	1.21969767	0.622077658	0.931064827	1.906682765	0.241083832	4611141.489	412524.9678	1499873.563	2601025.981	7598061.645	467113.4934	3778249.91	87264.92358	242122.8526	5432347.113	1915873.683	422836.5216	211427.8248	556848.0005	1160674.172
7.518_249.18479	POS	7.518	249.18479	C16 H26 O3	Tetranor-12R-HETE	-18.01067629	-67661.43902	79.42621443	level2	mzCloud										0.274746506	1.209781501	0.975494665	1.553728994	2.935749748	0.049632172	1.627663788	3.090121978	0.494353256	0.765193468	1.699597902	0.384893355	-1.404433933	0.377766341	0.17809047	1759261.739	1862918.847	315017.083	1.21E+07	1432926.445	8105255.877	1.18E+07	287422.3054	3055560.468	787760.5051	2893572.802	3695076.96	86326.73359	5444136.997	654672.3059
7.519_267.19535	POS	7.519	267.19535	C16 H28 O4	NP-008563	-18.01062331	-63373.33547	83.77138858	level2	mzCloud										0.188392408	1.139493274	0.94031826	1.309979921	2.479380893	0.075226313	1.862839399	3.637228087	0.323550481	0.647376531	1.566317334	0.479960939	-0.968969315	0.510870907	0.646305821	1013542.744	932470.5048	139861.3684	5954674.493	938792.217	5284840.054	7652713.33	95020.65994	1855823.243	509644.6316	1760367.22	2658690.536	28443.33933	3223069.908	398201.6723
7.547_494.25800	NEG	7.547	494.258	C26 H38 F N3 O3	4-Fluoro-N-{[(1S,4S,6S)-6-isopropyl-3-methyl-4-(2-{[2-(4-morpholinyl)ethyl]amino}-2-oxoethyl)-2-cyclohexen-1-yl]methyl}benzamide	35.9755521	78328.6682	81.34633444	level2	mzCloud										-0.034398576	0.976438729	0.911484252	0.218972945	1.163904708	0.385377944	-0.523407514	0.695726648	0.503771232	0.27752544	1.212114041	0.231224065	3.949049861	15.44480618	0.749289215	589.535789	285.2123184	22363.37833	329.5604097	2371.065143	284.7237313	313.3177341	70915.87416	351.3512906	1620.104108	315.5779916	307.6255193	39303.37634	320.8897545	3688.228382
[truncated: 4,084 more rows]
[truncated: 42 more columns]
