# Supplementary material for: Insights into high-altitude adaptation and meat quality regulation by gastrointestinal metabolites in Tibetan and black pigs
Source: Front Vet Sci. 2025 Mar 26;12:1569196. doi: 10.3389/fvets.2025.1569196 (PMC11979216; doi:10.3389/fvets.2025.1569196)
Supplement: Supplementary file 6 [file Data_Sheet_5.csv]

Table S5. Differential metabolites in different intestinal segments of Tibetan pigs and black pigs
Metabolite_ID	Log2FC	Ratio	Qvalue	group	change
B100033	2.682653759	6.420358063	0.005071584	Stomach	Up regulate
B100035	3.01644375	8.091705143	0.003395192	Stomach	Up regulate
B100127	-1.254619539	0.419104077	0.005433951	Stomach	Down regulate
B200107	2.730329373	6.636071234	0.00201028	Stomach	Up regulate
B200122	-4.505424935	0.044028303	0.006027213	Stomach	Down regulate
B300056	4.22029393	18.63953456	0.009662392	Stomach	Up regulate
B300059	2.886478486	7.394632688	0.007904531	Stomach	Up regulate
B300072	-5.739664292	0.018714959	0.002597941	Stomach	Down regulate
B300115	-4.380866075	0.047998526	0.002724284	Stomach	Down regulate
B300117	-6.442543966	0.011497436	0.001583714	Stomach	Down regulate
B300126	2.732204599	6.644702459	0.004752968	Stomach	Up regulate
B300191	-3.888422444	0.067525562	0.009532611	Stomach	Down regulate
B300320	1.883755312	3.690344018	0.007094404	Stomach	Up regulate
B300328	-2.685552503	0.155441916	0.002252883	Stomach	Down regulate
B300343	2.797666528	6.95314911	0.003086337	Stomach	Up regulate
B300399	5.188734421	36.47243008	0.003395192	Stomach	Up regulate
B300409	4.562510989	23.62939832	0.003079209	Stomach	Up regulate
B300418	4.073122596	16.83185873	0.005124715	Stomach	Up regulate
B300434	2.541293717	5.821107729	0.005880312	Stomach	Up regulate
B300564	4.383469875	20.87160839	0.009858819	Stomach	Up regulate
B300572	-4.013543671	0.061916011	0.004745804	Stomach	Down regulate
B300589	2.715850538	6.569804943	0.007595812	Stomach	Up regulate
B300594	-7.147140505	0.007054989	0.000233	Stomach	Down regulate
B300643	-5.663415459	0.019730681	0.004824322	Stomach	Down regulate
B300837	-4.830144098	0.035154566	0.009853561	Stomach	Down regulate
B300854	4.654422156	25.18376635	0.00260089	Stomach	Up regulate
2.455_243.12357	-3.309140948	0.100890277	0.00278149	Stomach	Down regulate
3.031_260.16049	2.633122543	6.203672571	0.001803291	Stomach	Up regulate
3.272_261.12418	5.112369057	34.59206076	0.007072592	Stomach	Up regulate
3.748_263.13860	5.030792953	32.69035078	0.009786574	Stomach	Up regulate
3.813_225.12338	4.293576769	19.61080386	0.002867298	Stomach	Up regulate
3.902_202.10852	3.94546839	15.4065122	0.003971222	Stomach	Up regulate
3.987_303.15341	3.745630647	13.4136564	0.000185	Stomach	Up regulate
3.99_222.14908	-2.285195663	0.205157576	0.003812877	Stomach	Down regulate
4.001_325.17588	-3.895168264	0.06721056	0.005264554	Stomach	Down regulate
4.347_253.07160	4.792349827	27.71028852	0.005472459	Stomach	Up regulate
4.435_377.18516	3.595640723	12.08914847	0.004409096	Stomach	Up regulate
4.528_190.09000	3.046627232	8.262779865	0.006746706	Stomach	Up regulate
4.671_223.14439	3.697855519	12.97673485	0.009356285	Stomach	Up regulate
4.906_211.14425	4.574405249	23.82501552	0.0027731	Stomach	Up regulate
4.938_225.11237	-3.427755605	0.092927177	0.00387628	Stomach	Down regulate
5.244_245.12869	4.592679053	24.12871287	0.00201028	Stomach	Up regulate
5.399_213.11241	-3.172564242	0.110908032	0.001893159	Stomach	Down regulate
5.632_299.09146	-4.70017694	0.038468545	0.006929362	Stomach	Down regulate
5.768_343.17612	3.396610225	10.53128974	0.008395796	Stomach	Up regulate
5.891_337.03859	-4.366976462	0.048462866	0.003731677	Stomach	Down regulate
5.967_247.14420	3.9725478	15.69842372	0.006001584	Stomach	Up regulate
6.328_318.27879	-4.006004963	0.062240395	0.003395192	Stomach	Down regulate
6.391_188.10725	4.047868975	16.53978958	2.66E-05	Stomach	Up regulate
6.657_269.08157	-3.99393439	0.062763326	0.009352724	Stomach	Down regulate
6.702_365.20702	-3.411606412	0.093973226	0.006668332	Stomach	Down regulate
6.711_349.20195	-2.272799353	0.206927981	0.008779153	Stomach	Down regulate
6.765_305.12943	2.694498734	6.473288192	0.005472459	Stomach	Up regulate
6.861_271.09639	-5.006251411	0.031114882	0.003784653	Stomach	Down regulate
7.064_291.11269	-3.50234891	0.088244556	0.008970256	Stomach	Down regulate
7.09_341.13803	-4.441170282	0.046033557	0.001023307	Stomach	Down regulate
7.45_331.19141	-3.173300827	0.110851421	0.000798	Stomach	Down regulate
7.56_403.13843	-4.005116408	0.062278741	0.002147355	Stomach	Down regulate
7.612_373.16893	5.801785848	55.78424617	0.000147	Stomach	Up regulate
7.79_363.25266	-5.002420293	0.031197618	0.002003379	Stomach	Down regulate
8.2_459.34704	-5.060149961	0.029973888	0.001376749	Stomach	Down regulate
8.256_413.25766	3.396410396	10.52983114	0.005441496	Stomach	Up regulate
8.395_249.14943	-5.36606729	0.024246708	0.001899815	Stomach	Down regulate
8.395_311.25785	-2.429276936	0.185658473	0.007904531	Stomach	Down regulate
8.456_301.23831	-2.555741359	0.170076845	0.004896043	Stomach	Down regulate
8.457_333.20701	-4.00301547	0.062369501	0.000337	Stomach	Down regulate
8.529_323.12873	-7.029116193	0.00765641	0.001560162	Stomach	Down regulate
8.547_471.31131	-4.293446454	0.050996907	0.008904107	Stomach	Down regulate
8.652_501.32178	-6.309224813	0.012610552	1.14E-05	Stomach	Down regulate
8.69_549.28837	-7.47841915	0.005607529	2.41E-06	Stomach	Down regulate
8.788_313.23830	-2.541753818	0.171733831	0.005971388	Stomach	Down regulate
9.268_493.32934	-4.289164622	0.051148487	0.009555948	Stomach	Down regulate
9.269_481.36562	-2.920556438	0.132076304	0.009134348	Stomach	Down regulate
9.402_539.32014	5.118454676	34.73828621	0.00165919	Stomach	Up regulate
9.529_351.22099	-4.969832307	0.031910338	0.00276668	Stomach	Down regulate
B100201	-3.068411474	0.119210939	0.007060631	Stomach	Down regulate
B100276	-3.799465544	0.071820249	0.009532611	Stomach	Down regulate
B100304	-2.063549604	0.239226712	0.004410237	Stomach	Down regulate
B300088	-6.857340187	0.00862452	0.002036854	Stomach	Down regulate
Reference-138	-4.092569544	0.05861568	0.002696362	Stomach	Down regulate
Reference-1443	3.142600623	8.831145737	0.001946943	Stomach	Up regulate
Reference-1467	5.368630923	41.31606419	0.000421	Stomach	Up regulate
Reference-1573	4.910594476	30.07711899	0.002701374	Stomach	Up regulate
Reference-1620	-6.635948887	0.01005496	0.000723	Stomach	Down regulate
Reference-2168	-2.737957609	0.149896894	0.006858585	Stomach	Down regulate
Reference-233	2.624235588	6.165575605	0.002726698	Stomach	Up regulate
Reference-2582	3.560988112	11.8022344	0.00815303	Stomach	Up regulate
Reference-2784	-5.300490788	0.025374254	0.004948897	Stomach	Down regulate
Reference-3140	-6.668788288	0.009828669	0.00165919	Stomach	Down regulate
Reference-3487	-4.829577169	0.035168383	0.001290448	Stomach	Down regulate
Reference-425	4.961156858	31.14992659	0.002322178	Stomach	Up regulate
Reference-426	-4.013591712	0.061913949	0.002471831	Stomach	Down regulate
Reference-430	1.976104368	3.934292903	0.009555948	Stomach	Up regulate
Reference-4736	-4.397808657	0.047438143	0.007800804	Stomach	Down regulate
Reference-4932	4.242120405	18.92367528	0.000369	Stomach	Up regulate
Reference-559	4.564762775	23.66630834	0.001812291	Stomach	Up regulate
Reference-5789	4.575718684	23.84671578	0.002036854	Stomach	Up regulate
Reference-6275	5.052456079	33.18492431	0.003445963	Stomach	Up regulate
Reference-6483	4.292833358	19.60070116	0.001023307	Stomach	Up regulate
Reference-6877	-3.056910606	0.120165062	0.00208544	Stomach	Down regulate
Reference-6910	-2.307542226	0.202004281	0.007924316	Stomach	Down regulate
Reference-7323	-2.676133204	0.156460111	0.00704945	Stomach	Down regulate
Reference-7561	-2.033400867	0.244278557	0.00201028	Stomach	Down regulate
Reference-7781	-4.413933923	0.04691087	0.003328146	Stomach	Down regulate
Reference-7907	-7.094055979	0.007319415	0.000347	Stomach	Down regulate
Reference-842	-3.493732281	0.088773182	0.002217727	Stomach	Down regulate
Reference-8765	-5.47285579	0.022516778	0.004128691	Stomach	Down regulate
Reference-885	-2.207115085	0.216566938	0.008388582	Stomach	Down regulate
0.701_130.09773	3.08885898	8.508229686	0.001002066	Stomach	Up regulate
0.737_198.08772	-2.041857903	0.242850792	0.006946984	Stomach	Down regulate
1.526_207.08007	3.33554469	10.09482985	0.009195189	Stomach	Up regulate
2.858_507.16997	1.50604584	2.840304963	0.007806155	Stomach	Up regulate
2.876_260.09173	4.78285666	27.52854893	0.00934602	Stomach	Up regulate
2.966_143.11811	2.225502029	4.676736121	0.006116413	Stomach	Up regulate
3.123_228.06920	5.648347066	50.15588441	0.003783308	Stomach	Up regulate
3.144_171.11298	1.559803213	2.948136274	0.004403987	Stomach	Up regulate
3.236_367.06165	-5.035128064	0.030498285	0.007800804	Stomach	Down regulate
3.298_167.11805	5.765254028	54.38941591	0.001293117	Stomach	Up regulate
3.328_304.17677	5.122352008	34.83225593	0.00201028	Stomach	Up regulate
3.795_309.13424	4.045718857	16.51515789	0.004657736	Stomach	Up regulate
3.866_275.10352	3.632330462	12.40053502	0.009717244	Stomach	Up regulate
3.875_541.29849	4.200968056	18.39151034	0.00201028	Stomach	Up regulate
3.936_210.11276	6.082748051	67.77813576	0.000716	Stomach	Up regulate
3.987_302.14996	4.297377796	19.66254001	0.002147355	Stomach	Up regulate
4.016_365.14670	4.584124924	23.98607051	0.00479746	Stomach	Up regulate
4.038_391.19720	4.146159081	17.70590991	0.005472459	Stomach	Up regulate
4.039_657.35607	4.615997455	24.5218761	0.001758947	Stomach	Up regulate
4.249_473.90601	5.912764786	60.24479876	0.009717244	Stomach	Up regulate
4.675_180.13843	7.088786593	136.1248447	0.000525	Stomach	Up regulate
4.763_501.30350	3.704208995	13.03400904	0.001560162	Stomach	Up regulate
4.776_591.31405	4.954710047	31.0110409	0.00683983	Stomach	Up regulate
4.935_225.11231	-3.3638162	0.097138283	0.004896043	Stomach	Down regulate
5.304_273.15979	2.983176108	7.907250381	0.003612314	Stomach	Up regulate
5.309_311.13885	3.148441597	8.866972476	0.006462216	Stomach	Up regulate
5.393_272.09257	5.93978371	61.38370026	0.000525	Stomach	Up regulate
5.565_220.16966	4.463449213	22.06135064	0.001105569	Stomach	Up regulate
5.732_376.10373	-4.22220638	0.053578337	0.006668332	Stomach	Down regulate
5.774_360.07238	-7.007461722	0.007772198	0.00201028	Stomach	Down regulate
5.787_213.16004	3.641744499	12.48171698	0.005066993	Stomach	Up regulate
6.584_307.14401	2.492940242	5.629240328	0.005487774	Stomach	Up regulate
6.616_282.14865	-2.700981437	0.153788397	0.00900203	Stomach	Down regulate
6.737_409.19003	3.847198455	14.39203261	0.001472677	Stomach	Up regulate
6.745_408.16621	5.050252626	33.1342791	0.003232134	Stomach	Up regulate
6.79_516.24988	6.528370005	92.30711854	7.62E-05	Stomach	Up regulate
6.828_279.07614	1.74799234	3.358908139	0.003623957	Stomach	Up regulate
6.976_366.07675	-5.227039585	0.026699572	0.00244832	Stomach	Down regulate
7.097_487.30545	-2.894996782	0.134437099	0.000525	Stomach	Down regulate
7.39_393.28575	3.626944575	12.35432749	0.006800247	Stomach	Up regulate
8.691_366.11919	3.83590096	14.27977121	0.00471322	Stomach	Up regulate
8.711_357.26458	-2.61849136	0.162837924	0.005346522	Stomach	Down regulate
9.433_287.13459	3.532676565	11.5728843	0.001211757	Stomach	Up regulate
B100082	2.939638874	7.672192262	0.003323791	Stomach	Up regulate
B100321	-3.947065564	0.064835799	0.001982749	Stomach	Down regulate
B300278	4.13620324	17.58414447	0.004657736	Stomach	Up regulate
M0037	4.230476099	18.7715529	0.008108488	Stomach	Up regulate
Reference-1053	2.312917133	4.968867714	0.002471186	Stomach	Up regulate
Reference-1108	6.84451541	114.9223357	0.001023307	Stomach	Up regulate
Reference-1731	4.672178636	25.49563978	0.004712929	Stomach	Up regulate
Reference-2478	4.676524106	25.5725497	0.004187304	Stomach	Up regulate
Reference-2711	-4.534449696	0.043151374	0.003272761	Stomach	Down regulate
Reference-3482	4.437230881	21.66404719	0.00815303	Stomach	Up regulate
Reference-4332	1.553307918	2.934893023	0.004493461	Stomach	Up regulate
Reference-4428	3.15207015	8.889302056	0.000535	Stomach	Up regulate
Reference-4758	-3.083452729	0.117974525	0.004252037	Stomach	Down regulate
Reference-4975	5.979082485	63.07876394	0.001583714	Stomach	Up regulate
Reference-5418	-1.839519931	0.279414747	0.00849643	Stomach	Down regulate
Reference-5539	-5.850266705	0.017333818	0.005024629	Stomach	Down regulate
Reference-5704	3.838756561	14.3080639	0.001227161	Stomach	Up regulate
Reference-6589	-3.172998879	0.110874624	0.003328146	Stomach	Down regulate
Reference-7801	-5.164338849	0.027885543	0.004128691	Stomach	Down regulate
Reference-7860	-5.306476433	0.025269196	0.002102351	Stomach	Down regulate
Reference-8299	3.2835686	9.737615933	0.007094404	Stomach	Up regulate
Reference-8545	3.365460282	10.30634068	0.00209224	Stomach	Up regulate
Reference-8706	3.540508526	11.63588087	0.00815303	Stomach	Up regulate
Reference-8914	3.772435313	13.6652061	0.000882	Stomach	Up regulate
9.316_453.30093	-5.074526326	0.029676683	0.006305855	Stomach	Down regulate
9.531_465.33424	-3.838218659	0.069916721	0.003356402	Stomach	Down regulate
C01133	2.398983295	5.274313385	0.001350455	Stomach	Up regulate
C02487	2.336740803	5.051601385	0.007463235	Stomach	Up regulate
C04197	4.502669133	22.66931877	0.00365077	Stomach	Up regulate
C04611	5.030958281	32.6940972	0.001227161	Stomach	Up regulate
C08264	-3.629734933	0.080786894	0.001376749	Stomach	Down regulate
C08849	4.373641604	20.72990506	0.005487774	Stomach	Up regulate
C09942	-4.93389529	0.032715196	0.005578804	Stomach	Down regulate
C10916	-6.215157213	0.013460192	0.007237497	Stomach	Down regulate
C10992	1.988450165	3.9681049	0.00208544	Stomach	Up regulate
C11495	3.332899291	10.07633642	0.006800247	Stomach	Up regulate
C11774	5.070096074	33.59317088	0.001090694	Stomach	Up regulate
C11992	4.770651942	27.29664888	0.002701374	Stomach	Up regulate
C14223	-3.011246224	0.124029377	0.00390922	Stomach	Down regulate
C15128	-3.41599626	0.093687718	0.004795665	Stomach	Down regulate
C15370	2.91587043	7.546828189	0.008803225	Stomach	Up regulate
C15465	-6.230514067	0.013317674	0.004403987	Stomach	Down regulate
C15549	4.699244418	25.97846743	0.000185	Stomach	Up regulate
C15678	3.19404579	9.151738249	0.001376749	Stomach	Up regulate
C16191	6.543763616	93.29731231	0.007143613	Stomach	Up regulate
C16192	6.423173347	85.81591645	0.003442297	Stomach	Up regulate
C17008	4.650828166	25.12110753	0.004752968	Stomach	Up regulate
C17229	4.154801772	17.81229829	0.001211757	Stomach	Up regulate
C19516	-5.174756431	0.027684909	0.006885647	Stomach	Down regulate
C20566	4.41582614	21.34499826	0.003943333	Stomach	Up regulate
C20915	1.976029708	3.934089305	0.006393129	Stomach	Up regulate
C20916	1.976029708	3.934089305	0.006393129	Stomach	Up regulate
C22118	-4.994362236	0.031372358	0.002471831	Stomach	Down regulate
C22123	-4.054504312	0.060182827	0.008182145	Stomach	Down regulate
HMDB0000590	1.932920165	3.818272756	0.008252021	Stomach	Up regulate
HMDB0001311	2.722053463	6.598112896	0.00815303	Stomach	Up regulate
HMDB0001943	4.966377626	31.26285491	0.004409096	Stomach	Up regulate
HMDB0005045	-2.299094819	0.203190546	0.003404145	Stomach	Down regulate
HMDB0013128	4.533617743	23.16087324	0.006327401	Stomach	Up regulate
HMDB0013628	2.729180338	6.630788036	0.000962	Stomach	Up regulate
HMDB0014334	-3.017630847	0.1234817	0.009270977	Stomach	Down regulate
HMDB0015254	2.818168084	7.052662901	0.00901401	Stomach	Up regulate
HMDB0015616	4.318008557	19.94573741	0.00201028	Stomach	Up regulate
HMDB0034276	5.53895176	46.49332695	0.00278051	Stomach	Up regulate
HMDB0039329	-4.539297547	0.043006617	0.006126518	Stomach	Down regulate
HMDB0061013	4.420727092	21.41763225	0.003328146	Stomach	Up regulate
HMDB0240212	3.749335111	13.44814342	0.009352724	Stomach	Up regulate
HMDB0242228	4.202197649	18.4071919	0.001163649	Stomach	Up regulate
HMDB0244384	4.005406501	16.06007251	0.00276668	Stomach	Up regulate
HMDB0244678	-7.630146913	0.005047739	0.002782201	Stomach	Down regulate
HMDB0244730	-3.064886502	0.119502566	0.009662392	Stomach	Down regulate
HMDB0245474	1.527381826	2.882622316	0.003971222	Stomach	Up regulate
HMDB0245499	1.535906898	2.899706532	0.001932672	Stomach	Up regulate
HMDB0245646	-2.89452963	0.134480637	0.004691128	Stomach	Down regulate
HMDB0246099	4.806936856	27.99188729	0.002252883	Stomach	Up regulate
HMDB0246231	1.640411758	3.117547967	0.009425853	Stomach	Up regulate
HMDB0246444	-4.056284719	0.060108602	0.000984	Stomach	Down regulate
HMDB0247300	4.253621055	19.07513093	0.006462216	Stomach	Up regulate
HMDB0247988	4.739564293	26.71474411	0.003659945	Stomach	Up regulate
HMDB0248105	2.069974897	4.198793676	0.003445963	Stomach	Up regulate
HMDB0248234	5.09263363	34.12207865	0.002252883	Stomach	Up regulate
HMDB0248267	2.994393102	7.968969092	0.006835106	Stomach	Up regulate
HMDB0248585	2.422152036	5.359699201	0.004948897	Stomach	Up regulate
HMDB0248946	3.422465666	10.72172897	0.005327049	Stomach	Up regulate
HMDB0249077	-5.401854645	0.023652645	0.001682149	Stomach	Down regulate
HMDB0249202	2.169589146	4.498952535	0.006191486	Stomach	Up regulate
HMDB0249311	5.19438521	36.61556647	0.002711432	Stomach	Up regulate
HMDB0249319	2.612484844	6.115560984	0.006591369	Stomach	Up regulate
HMDB0249379	-5.692796871	0.019332917	0.00714636	Stomach	Down regulate
HMDB0249891	-3.609952656	0.081902275	0.004805371	Stomach	Down regulate
HMDB0250216	3.767108136	13.61484012	0.007681743	Stomach	Up regulate
HMDB0250309	3.240141273	9.448866509	0.000347	Stomach	Up regulate
HMDB0250538	3.429935938	10.77739004	0.004252037	Stomach	Up regulate
HMDB0251110	4.456544726	21.95602111	0.004517138	Stomach	Up regulate
HMDB0251453	4.336591714	20.20431751	0.000381	Stomach	Up regulate
HMDB0251564	-5.278268195	0.025768133	0.006746706	Stomach	Down regulate
HMDB0251919	7.136000808	140.6534186	0.0029554	Stomach	Up regulate
HMDB0252486	3.281243793	9.721937053	0.004799621	Stomach	Up regulate
HMDB0252500	-4.191631733	0.054725926	0.003328146	Stomach	Down regulate
HMDB0252721	-3.117641171	0.115211675	0.008875207	Stomach	Down regulate
HMDB0252794	-2.440965222	0.1841604	0.008945822	Stomach	Down regulate
HMDB0253033	4.837495219	28.59111977	0.006027213	Stomach	Up regulate
HMDB0253107	2.458774315	5.497494724	0.009663806	Stomach	Up regulate
HMDB0253450	2.840678339	7.163568006	0.004514547	Stomach	Up regulate
HMDB0253651	5.040428137	32.90940725	0.001304318	Stomach	Up regulate
HMDB0253835	-3.671024226	0.07850758	0.006001584	Stomach	Down regulate
HMDB0254028	4.228292032	18.74315652	0.008075242	Stomach	Up regulate
HMDB0254060	-3.621773352	0.081233952	0.002446742	Stomach	Down regulate
HMDB0254382	6.320728656	79.93351664	0.001693644	Stomach	Up regulate
HMDB0254432	5.526201199	46.08422868	0.005487774	Stomach	Up regulate
HMDB0254628	6.950567162	123.6884658	0.000233	Stomach	Up regulate
HMDB0255199	6.060445464	66.73841247	0.00256184	Stomach	Up regulate
HMDB0255655	2.428033119	5.381592373	0.001023307	Stomach	Up regulate
HMDB0255823	1.212922814	2.31806788	0.000757	Stomach	Up regulate
HMDB0255830	2.755196393	6.751445375	0.009710942	Stomach	Up regulate
HMDB0256386	-5.062404396	0.029927086	0.002633229	Stomach	Down regulate
HMDB0256398	-4.311408591	0.050365911	0.004948897	Stomach	Down regulate
HMDB0256563	4.621343163	24.6129071	0.000233	Stomach	Up regulate
HMDB0256694	-4.894363527	0.03362403	0.007833872	Stomach	Down regulate
HMDB0256942	-4.1116378	0.057846048	0.00201028	Stomach	Down regulate
HMDB0256988	4.885299442	29.55436753	0.004805371	Stomach	Up regulate
HMDB0257008	5.911904259	60.20887513	0.000185	Stomach	Up regulate
HMDB0257196	-7.603484585	0.005141893	0.000105	Stomach	Down regulate
HMDB0257238	3.868710618	14.60824152	0.001983499	Stomach	Up regulate
HMDB0257446	-3.745046206	0.074581095	0.008547422	Stomach	Down regulate
HMDB0257480	-2.858834856	0.137849424	0.007643602	Stomach	Down regulate
HMDB0257527	2.82629349	7.092496288	0.009786574	Stomach	Up regulate
HMDB0257621	1.932920165	3.818272756	0.008252021	Stomach	Up regulate
HMDB0257776	3.108369936	8.624076263	0.004535353	Stomach	Up regulate
HMDB0257938	-2.81126796	0.142470195	0.007312966	Stomach	Down regulate
HMDB0258333	6.529568551	92.38383627	0.00012	Stomach	Up regulate
HMDB0258419	3.448779887	10.91908368	0.007007054	Stomach	Up regulate
HMDB0258435	6.15396983	71.2081186	0.000535	Stomach	Up regulate
HMDB0258470	3.093480405	8.53552803	0.003412717	Stomach	Up regulate
HMDB0258860	-2.946793395	0.129696064	0.00973944	Stomach	Down regulate
HMDB0259262	2.555412217	5.878353896	0.008068651	Stomach	Up regulate
HMDB0259304	-4.361057503	0.048662104	0.002322178	Stomach	Down regulate
HMDB0259359	3.356235601	10.24065154	0.000525	Stomach	Up regulate
HMDB0259498	3.5034854	11.34107427	0.000968	Stomach	Up regulate
HMDB0259517	4.871265608	29.26827082	0.001062592	Stomach	Up regulate
HMDB0259765	2.402913392	5.288700919	0.004128691	Stomach	Up regulate
HMDB0260018	-8.196628544	0.003408544	2.47E-06	Stomach	Down regulate
HMDB0260021	-5.126532566	0.028625951	0.004300181	Stomach	Down regulate
HMDB0260034	-3.658962256	0.079166712	0.009403442	Stomach	Down regulate
HMDB0260074	-3.966494161	0.063968517	0.002252883	Stomach	Down regulate
HMDB0260276	5.727027748	52.96721496	0.003275635	Stomach	Up regulate
LMFA01050182	-3.243285325	0.105602411	0.005767062	Stomach	Down regulate
LMFA01050502	-3.619494114	0.081362391	0.007833872	Stomach	Down regulate
LMFA01060047	-4.626458478	0.040485287	0.007605312	Stomach	Down regulate
LMFA01060186	-3.236066919	0.106132108	0.009692607	Stomach	Down regulate
LMFA01060200	1.433811238	2.70159467	0.00814607	Stomach	Up regulate
LMFA02000148	2.183211127	4.541632992	0.006668332	Stomach	Up regulate
LMFA08020028	-2.987476265	0.126089822	0.006102967	Stomach	Down regulate
LMFA08020137	2.570866898	5.941663484	0.000596	Stomach	Up regulate
LMFA08020201	1.258774036	2.392923102	0.007430676	Stomach	Up regulate
LMFA08020245	-3.480961177	0.089562513	0.008691041	Stomach	Down regulate
LMFA08020321	-7.672155968	0.004902876	0.00126258	Stomach	Down regulate
LMFA08040066	2.543832413	5.831360092	0.005687476	Stomach	Up regulate
LMFA11000715	1.892280183	3.712214779	0.005830475	Stomach	Up regulate
LMFA12000286	-5.894834074	0.016806533	0.000757	Stomach	Down regulate
LMFA13010034	2.844229099	7.181220686	0.00815303	Stomach	Up regulate
LMFA13010058	2.542049594	5.824158405	0.004942407	Stomach	Up regulate
LMFA13040083	4.100467493	17.15393308	0.006668332	Stomach	Up regulate
LMGL04010019	2.539653267	5.814492462	0.000378	Stomach	Up regulate
LMGP02060009	3.454283999	10.9608213	0.003497913	Stomach	Up regulate
LMGP04050034	-3.669474571	0.078591954	0.001560162	Stomach	Down regulate
LMGP06050011	3.740966049	13.37035669	0.007585474	Stomach	Up regulate
LMGP06050019	4.030391162	16.34062389	0.006001584	Stomach	Up regulate
LMGP20050014	-3.66869047	0.07863468	0.009849166	Stomach	Down regulate
LMGP20070003	4.520140234	22.94551423	0.007094404	Stomach	Up regulate
LMPK12020138	-4.886066306	0.033817966	0.00201028	Stomach	Down regulate
LMPK12113016	-4.470854789	0.04509606	0.001140583	Stomach	Down regulate
LMPK12120339	-3.584855489	0.083339515	0.008128343	Stomach	Down regulate
LMSP01080013	-4.559231922	0.042416461	0.001023307	Stomach	Down regulate
LMST01010417	4.513171896	22.83495269	0.007312966	Stomach	Up regulate
LMST01031168	-4.645303895	0.039959881	0.002252883	Stomach	Down regulate
LMST01130066	-3.405423486	0.094376829	0.006800247	Stomach	Down regulate
LMST03020398	-5.529644224	0.021647673	0.000557	Stomach	Down regulate
B100264	5.192045273	36.55622704	0.0056452	Jejunum	Up regulate
B300055	4.56153486	23.61341606	0.0056452	Jejunum	Up regulate
B300117	-5.472651683	0.022519964	0.009749574	Jejunum	Down regulate
3.813_225.12338	5.757532041	54.09907574	0.000866	Jejunum	Up regulate
3.99_222.14908	-2.315338294	0.20091563	0.007137897	Jejunum	Down regulate
6.765_305.12943	3.219424926	9.314155229	0.007783317	Jejunum	Up regulate
7.56_403.13843	-2.17946706	0.220757283	0.007137897	Jejunum	Down regulate
8.529_323.12873	-7.245518119	0.006589944	0.002199194	Jejunum	Down regulate
8.652_501.32178	-6.324809722	0.012475058	0.004819121	Jejunum	Down regulate
8.69_549.28837	-7.094538225	0.007316969	0.002551787	Jejunum	Down regulate
B300088	-4.285607817	0.051274744	0.005003684	Jejunum	Down regulate
Reference-426	-2.721609055	0.151605179	0.0075626	Jejunum	Down regulate
Reference-5789	3.396517833	10.53061532	0.006314536	Jejunum	Up regulate
3.328_304.17677	4.819835939	28.24328392	0.009441342	Jejunum	Up regulate
3.348_237.12371	4.643823843	24.99943948	0.008974393	Jejunum	Up regulate
3.348_255.13408	4.78733126	27.61406281	0.007375175	Jejunum	Up regulate
3.936_210.11276	6.257330248	76.49694606	0.0056452	Jejunum	Up regulate
5.164_342.13352	-2.773919989	0.146206566	0.0056452	Jejunum	Down regulate
5.393_272.09257	5.812793551	56.21150556	0.002626879	Jejunum	Up regulate
5.674_413.20727	3.981989001	15.80149332	0.0056452	Jejunum	Up regulate
6.584_307.14401	3.127983213	8.742120193	0.009295835	Jejunum	Up regulate
6.737_409.19003	5.804127194	55.87485179	0.002551787	Jejunum	Up regulate
6.79_516.24988	6.471095315	88.71433362	0.003701744	Jejunum	Up regulate
6.976_366.07675	-3.603068883	0.082294003	0.00333362	Jejunum	Down regulate
7.39_393.28575	4.609391396	24.40984782	0.0056452	Jejunum	Up regulate
B300278	5.203779648	36.85477507	0.0056452	Jejunum	Up regulate
Reference-1108	6.910714566	120.3184908	0.006836905	Jejunum	Up regulate
Reference-1532	3.828287118	14.20460805	0.007137897	Jejunum	Up regulate
Reference-2496	4.4942214	22.53696595	0.006702365	Jejunum	Up regulate
Reference-5539	-3.177358439	0.110540087	0.000616	Jejunum	Down regulate
Reference-7860	-5.251140008	0.026257256	0.000808	Jejunum	Down regulate
Reference-8914	4.219040788	18.62335107	0.006477454	Jejunum	Up regulate
Reference-8980	3.705825645	13.04862282	0.002199194	Jejunum	Up regulate
Reference-9114	3.915837259	15.09330934	0.006836905	Jejunum	Up regulate
C09942	-2.360948973	0.194663058	0.0056452	Jejunum	Down regulate
C10000	-3.487334809	0.089167711	0.0056452	Jejunum	Down regulate
C12025	3.330798071	10.06167138	0.006232319	Jejunum	Up regulate
C15465	-3.977200566	0.063495556	0.0056452	Jejunum	Down regulate
HMDB0015558	3.662771833	12.66497069	0.0056452	Jejunum	Up regulate
HMDB0060980	5.668969101	50.87796638	0.000616	Jejunum	Up regulate
HMDB0244119	4.859953114	29.03966921	0.008341454	Jejunum	Up regulate
HMDB0244678	-5.225494546	0.026728181	0.005506793	Jejunum	Down regulate
HMDB0248284	-2.76201598	0.147417941	0.003562014	Jejunum	Down regulate
HMDB0249077	-3.862160254	0.068766024	0.00333362	Jejunum	Down regulate
HMDB0251564	-4.006208896	0.062231598	0.008166373	Jejunum	Down regulate
HMDB0254628	6.578233729	95.55329572	0.003158241	Jejunum	Up regulate
HMDB0255307	-3.115324838	0.115396803	0.002844186	Jejunum	Down regulate
HMDB0256694	-3.071474834	0.118958079	0.002651589	Jejunum	Down regulate
HMDB0257196	-7.966995825	0.003996642	0.00144301	Jejunum	Down regulate
HMDB0257548	-2.598608274	0.165097677	0.00632842	Jejunum	Down regulate
HMDB0258965	-4.735552712	0.037536743	0.0056452	Jejunum	Down regulate
HMDB0260018	-7.88255091	0.004237559	0.000567	Jejunum	Down regulate
HMDB0260021	-5.539573734	0.021499192	0.006232319	Jejunum	Down regulate
LMFA08020137	3.314350891	9.947616511	0.0056452	Jejunum	Up regulate
B100092	1.945174988	3.850844823	0.001721514	Cecum	Up regulate
B300072	-5.615198201	0.020401256	2.37E-05	Cecum	Down regulate
B300117	-10.69056266	0.000605	5.92E-08	Cecum	Down regulate
3.763_271.16534	-5.697873463	0.019265007	0.002335341	Cecum	Down regulate
3.912_240.12317	3.219889229	9.317153291	0.001783645	Cecum	Up regulate
3.99_222.14908	-4.075490961	0.059313694	0.000983	Cecum	Down regulate
4.247_274.08232	-4.972463893	0.031852184	0.007998329	Cecum	Down regulate
4.671_223.14439	6.206818771	73.86498732	8.28E-05	Cecum	Up regulate
5.399_213.11241	-3.533608113	0.086353106	0.000867	Cecum	Down regulate
6.328_318.27879	-5.031979442	0.030564919	1.28E-06	Cecum	Down regulate
6.676_406.35242	-3.178535474	0.110449939	0.000137	Cecum	Down regulate
6.702_365.20702	-5.003059421	0.031183801	0.000642	Cecum	Down regulate
6.903_325.20194	-2.61401064	0.163344452	0.006985042	Cecum	Down regulate
7.041_362.24764	-2.398674434	0.189638733	0.004073835	Cecum	Down regulate
7.09_341.13803	-5.281714211	0.025706656	1.19E-05	Cecum	Down regulate
7.56_403.13843	-3.006378886	0.124448532	0.004319683	Cecum	Down regulate
7.612_373.16893	5.103133547	34.37132462	3.39E-05	Cecum	Up regulate
7.929_349.19841	-4.100555031	0.058292132	0.005088429	Cecum	Down regulate
8.365_487.34211	-3.481667702	0.089518663	0.000398	Cecum	Down regulate
8.395_249.14943	-3.081802222	0.118109571	0.008216028	Cecum	Down regulate
8.529_323.12873	-9.664063102	0.001232614	1.69E-06	Cecum	Down regulate
8.652_501.32178	-7.229917482	0.006661591	0.000452	Cecum	Down regulate
8.96_455.31639	-5.733173992	0.018799342	0.001049268	Cecum	Down regulate
9.268_493.32934	-7.031406255	0.007644266	1.69E-06	Cecum	Down regulate
B300088	-3.487780054	0.089140196	0.000186	Cecum	Down regulate
Reference-1194	3.136643675	8.794756746	0.001270712	Cecum	Up regulate
Reference-1573	5.690891711	51.65699124	0.00011	Cecum	Up regulate
Reference-2036	-5.236882727	0.026518027	0.001783645	Cecum	Down regulate
Reference-2784	-7.656872612	0.004955091	2.98E-05	Cecum	Down regulate
Reference-3461	4.580882401	23.93222126	0.009016364	Cecum	Up regulate
Reference-426	-3.654689823	0.079401506	0.000294	Cecum	Down regulate
Reference-577	-6.191512666	0.013682611	0.007362536	Cecum	Down regulate
Reference-5836	-5.326049739	0.024928679	5.74E-05	Cecum	Down regulate
Reference-6483	3.954636928	15.50473462	0.001367941	Cecum	Up regulate
Reference-7532	-1.362635941	0.388871136	0.008761543	Cecum	Down regulate
Reference-7610	-3.485538961	0.089278775	0.000409	Cecum	Down regulate
Reference-7834	-6.525658219	0.010853783	4.06E-07	Cecum	Down regulate
Reference-8135	-5.77415699	0.018272819	0.000761	Cecum	Down regulate
Reference-8765	-6.128544768	0.014293026	3.81E-05	Cecum	Down regulate
Reference-8825	4.783444842	27.5397745	0.004668179	Cecum	Up regulate
2.829_268.15448	-4.16901246	0.055590707	0.002851268	Cecum	Down regulate
2.876_260.09173	5.916758964	60.41182075	0.000144	Cecum	Up regulate
3.123_228.06920	5.617358441	49.09004012	0.000435	Cecum	Up regulate
3.236_367.06165	-6.236682731	0.013260852	8.99E-05	Cecum	Down regulate
3.547_260.12845	5.131182831	35.04612014	0.000259	Cecum	Up regulate
3.936_210.11276	5.516030166	45.7604764	0.000227	Cecum	Up regulate
4.032_210.11254	3.796025117	13.89048547	0.004470131	Cecum	Up regulate
4.282_194.08145	3.122701957	8.710176523	0.009509133	Cecum	Up regulate
4.386_381.06484	-7.320661101	0.006255491	0.00036	Cecum	Down regulate
4.395_273.12347	4.389131332	20.95367414	0.004576249	Cecum	Up regulate
5.304_273.15979	5.785667762	55.16448159	7.77E-05	Cecum	Up regulate
5.393_272.09257	3.975568488	15.73132722	0.00126516	Cecum	Up regulate
5.543_299.09106	-2.738399434	0.149850995	0.002864192	Cecum	Down regulate
6.244_374.24368	-4.141810763	0.056648801	0.00529215	Cecum	Down regulate
6.527_345.21710	-3.247683841	0.105280938	0.008690216	Cecum	Down regulate
6.616_282.14865	-5.110737475	0.028941079	0.001088163	Cecum	Down regulate
6.737_409.19003	2.795549547	6.942953685	0.000867	Cecum	Up regulate
6.79_516.24988	4.824234754	28.32952985	0.001374359	Cecum	Up regulate
6.828_279.07614	5.138653774	35.2280759	0.008229035	Cecum	Up regulate
6.976_366.07675	-6.458751664	0.011368993	0.000472	Cecum	Down regulate
7.097_487.30545	-3.641196724	0.080147608	0.000726	Cecum	Down regulate
8.887_435.20575	6.632635987	99.2252913	0.006660813	Cecum	Up regulate
9.256_516.40537	-4.64387747	0.03999941	1.39E-06	Cecum	Down regulate
B300278	3.957311797	15.53350827	0.003680924	Cecum	Up regulate
B300549	2.312081129	4.965989216	0.003813048	Cecum	Up regulate
B300706	-7.613790389	0.005105293	0.000637	Cecum	Down regulate
Reference-1108	5.179432823	36.23803501	0.000983	Cecum	Up regulate
Reference-1161	-3.161453341	0.111765487	0.001783645	Cecum	Down regulate
Reference-1731	5.863360317	58.21666609	9.67E-05	Cecum	Up regulate
Reference-220	2.670250972	6.365399102	0.00453195	Cecum	Up regulate
Reference-37	3.95652588	15.5250486	0.00025	Cecum	Up regulate
Reference-6236	-3.806743872	0.071458831	0.001526551	Cecum	Down regulate
Reference-7860	-4.149878618	0.056332893	0.003003696	Cecum	Down regulate
Reference-7942	-6.084479857	0.01473632	4.79E-06	Cecum	Down regulate
Reference-872	3.584534285	11.99643873	0.00336714	Cecum	Up regulate
7.812_439.32049	-4.624625893	0.040536746	0.000977	Cecum	Down regulate
9.316_453.30093	-5.928544808	0.016418375	3.32E-05	Cecum	Down regulate
C08176	-2.65250888	0.159043258	0.003168245	Cecum	Down regulate
C08711	-3.434779744	0.092475837	2.27E-05	Cecum	Down regulate
C08807	-4.338722705	0.049421318	0.000396	Cecum	Down regulate
C10167	-2.810129844	0.142582631	0.002082403	Cecum	Down regulate
C11495	5.939630523	61.37718282	0.000681	Cecum	Up regulate
C14223	-4.870415196	0.034186838	4.06E-07	Cecum	Down regulate
C15128	-4.089042002	0.058759177	5.07E-05	Cecum	Down regulate
C15465	-3.504724784	0.088099352	0.001278319	Cecum	Down regulate
C17790	-2.896810228	0.134268219	0.005076473	Cecum	Down regulate
C17842	-3.818346271	0.070886452	0.000517	Cecum	Down regulate
C18917	3.952852087	15.48556468	0.006011263	Cecum	Up regulate
C20558	-2.721582517	0.151607968	0.000704	Cecum	Down regulate
HMDB0001943	5.966250817	62.52021423	0.000131	Cecum	Up regulate
HMDB0005016	-4.97820851	0.031725605	0.000854	Cecum	Down regulate
HMDB0014732	-4.279190743	0.05150332	0.003309697	Cecum	Down regulate
HMDB0015570	-4.643784397	0.040001991	3.54E-05	Cecum	Down regulate
HMDB0060647	3.524361355	11.50637393	0.001782695	Cecum	Up regulate
HMDB0060947	-2.541226762	0.171796582	0.004323602	Cecum	Down regulate
HMDB0240212	5.21269196	37.08315172	0.000108	Cecum	Up regulate
HMDB0244596	3.366970912	10.31713799	0.006606835	Cecum	Up regulate
HMDB0244678	-5.377112065	0.024061793	0.000726	Cecum	Down regulate
HMDB0244943	-3.178522213	0.110450954	0.005756075	Cecum	Down regulate
HMDB0246444	-3.958766834	0.064312062	0.006346761	Cecum	Down regulate
HMDB0246953	5.549201608	46.82482208	0.002543767	Cecum	Up regulate
HMDB0248234	5.422344063	42.88330114	0.000137	Cecum	Up regulate
HMDB0248284	-3.984060165	0.06319437	0.00036	Cecum	Down regulate
HMDB0248310	5.133634185	35.10571935	0.000467	Cecum	Up regulate
HMDB0248648	2.742380688	6.691736732	0.005088429	Cecum	Up regulate
HMDB0248871	-4.646279534	0.039932867	8.97E-05	Cecum	Down regulate
HMDB0248946	3.784327903	13.77831826	0.001798699	Cecum	Up regulate
HMDB0249077	-4.729513267	0.03769421	0.000396	Cecum	Down regulate
HMDB0249891	-6.164961124	0.013936759	7.53E-05	Cecum	Down regulate
HMDB0250691	-2.819060764	0.141702708	5.00E-04	Cecum	Down regulate
HMDB0250754	1.935327283	3.824648814	0.007105336	Cecum	Up regulate
HMDB0251564	-6.119514619	0.01438277	0.005046779	Cecum	Down regulate
HMDB0252349	-3.670337512	0.078544958	2.60E-05	Cecum	Down regulate
HMDB0252396	-4.439804202	0.046077166	0.000101	Cecum	Down regulate
HMDB0252500	-3.903507503	0.066823182	0.005869376	Cecum	Down regulate
HMDB0254060	-5.395717514	0.023753476	4.06E-07	Cecum	Down regulate
HMDB0254628	5.19442034	36.61645806	0.000233	Cecum	Up regulate
HMDB0254679	4.640809923	24.94726791	8.24E-05	Cecum	Up regulate
HMDB0254827	-4.296187819	0.050900096	4.41E-06	Cecum	Down regulate
HMDB0255307	-4.048223049	0.060445425	0.001073728	Cecum	Down regulate
HMDB0255830	4.061781802	16.70006487	0.001469486	Cecum	Up regulate
HMDB0256386	-3.093373153	0.117166078	0.000282	Cecum	Down regulate
HMDB0256398	-4.496079602	0.044314431	5.00E-04	Cecum	Down regulate
HMDB0256694	-6.619775862	0.010168313	0.000754	Cecum	Down regulate
HMDB0256797	-2.273950058	0.206762999	0.001888356	Cecum	Down regulate
HMDB0256942	-5.917506039	0.016544482	6.01E-08	Cecum	Down regulate
HMDB0257002	-3.443655341	0.091908663	0.000887	Cecum	Down regulate
HMDB0257187	-2.318566412	0.200466572	0.000734	Cecum	Down regulate
HMDB0257196	-9.830234548	0.001098511	4.06E-07	Cecum	Down regulate
HMDB0257263	-3.390905253	0.095331364	0.000353	Cecum	Down regulate
HMDB0257446	-5.574800562	0.020980596	0.001451952	Cecum	Down regulate
HMDB0257657	-3.6624632	0.078974833	0.000984	Cecum	Down regulate
HMDB0258333	6.446523758	87.21617153	0.000372	Cecum	Up regulate
HMDB0258470	5.793045227	55.447297	0.000329	Cecum	Up regulate
HMDB0258965	-6.193314616	0.013665532	0.000131	Cecum	Down regulate
HMDB0259359	4.107611306	17.2390851	0.001469486	Cecum	Up regulate
HMDB0259417	-4.042366737	0.060691289	0.00087	Cecum	Down regulate
LMFA01060047	-2.654310882	0.158844728	0.004104534	Cecum	Down regulate
LMFA02030018	-3.081953631	0.118097176	0.003443889	Cecum	Down regulate
LMFA03010225	-3.890483846	0.067429147	0.001257252	Cecum	Down regulate
LMFA07010692	-3.253429276	0.104862498	0.001783645	Cecum	Down regulate
LMFA07040126	-5.37111632	0.024162	5.07E-05	Cecum	Down regulate
LMFA08020321	-4.519289799	0.043607201	0.001561035	Cecum	Down regulate
LMFA12000286	-3.210162079	0.108055014	0.001967541	Cecum	Down regulate
LMFA13040083	1.651245615	3.141047184	0.006772162	Cecum	Up regulate
LMGP02060025	-3.499725032	0.088405196	0.003022432	Cecum	Down regulate
LMPK12020138	-3.10111836	0.116538749	0.000885	Cecum	Down regulate
LMPR02010003	-4.645498195	0.0399545	0.000288	Cecum	Down regulate
LMST01130066	-5.002286749	0.031200506	0.000642	Cecum	Down regulate
LMST03020131	-6.229160701	0.013330173	0.000315	Cecum	Down regulate
LMST03020683	-3.746018222	0.074530863	0.003722026	Cecum	Down regulate
B100061	1.692240415	3.231581587	0.006216007	Colon	Up regulate
B100077	1.569201987	2.967405295	0.005894346	Colon	Up regulate
B200053	2.216875571	4.648855459	0.007001306	Colon	Up regulate
B300065	-4.548528126	0.042732332	0.000394	Colon	Down regulate
B300072	-4.691431627	0.038702441	0.003461395	Colon	Down regulate
B300117	-10.20661263	0.000846	9.46E-05	Colon	Down regulate
B300576	-2.880599929	0.135785381	0.00717127	Colon	Down regulate
B300586	-2.489679797	0.178045787	0.003461395	Colon	Down regulate
B300594	-7.447291023	0.005729834	3.49E-05	Colon	Down regulate
B300608	-2.8177573	0.141830793	0.003547964	Colon	Down regulate
3.386_355.19769	-5.857001975	0.017253083	0.001510355	Colon	Down regulate
3.644_355.19755	-6.273425718	0.012927385	0.002746624	Colon	Down regulate
3.926_223.10796	-4.59091302	0.041495163	0.006258536	Colon	Down regulate
3.99_222.14908	-4.15569614	0.056106194	0.003528225	Colon	Down regulate
4.093_453.22769	1.072087056	2.102472683	0.004936597	Colon	Up regulate
4.247_274.08232	-5.191348257	0.02736834	0.00397691	Colon	Down regulate
4.671_223.14439	6.136001438	70.32674003	0.000277	Colon	Up regulate
4.933_281.13922	-2.209707362	0.216178153	0.00689871	Colon	Down regulate
5.399_213.11241	-2.755123451	0.148123921	0.000836	Colon	Down regulate
6.204_307.05795	-4.233172998	0.053172607	0.001343239	Colon	Down regulate
6.236_316.22695	-3.919997916	0.066063723	0.005917918	Colon	Down regulate
6.328_318.27879	-5.252350603	0.026235233	2.21E-05	Colon	Down regulate
6.657_269.08157	-2.930549047	0.131164659	0.000367	Colon	Down regulate
6.676_406.35242	-3.014994406	0.123707562	0.00397691	Colon	Down regulate
6.702_365.20702	-5.7804606	0.018193153	0.001700695	Colon	Down regulate
6.711_349.20195	-2.273341321	0.20685026	0.002415203	Colon	Down regulate
7.09_341.13803	-5.721550549	0.018951416	0.000251	Colon	Down regulate
7.554_471.25140	5.626714336	49.40942411	0.004743412	Colon	Up regulate
7.56_403.13843	-2.440728036	0.184190679	0.003688066	Colon	Down regulate
7.581_229.12236	-3.853001199	0.069203979	0.00284985	Colon	Down regulate
7.612_373.16893	5.084112581	33.921136	0.00397691	Colon	Up regulate
7.638_363.25399	-2.975035705	0.127181814	0.00204452	Colon	Down regulate
7.677_233.15348	-2.163319539	0.223242012	0.002344855	Colon	Down regulate
7.916_487.34197	-3.754309551	0.074103754	0.009923008	Colon	Down regulate
7.929_349.19841	-3.407663922	0.09423038	0.001725535	Colon	Down regulate
8.034_407.28020	-3.228215462	0.106711276	0.007599775	Colon	Down regulate
8.365_487.34211	-4.333660221	0.049595044	0.000536	Colon	Down regulate
8.395_249.14943	-3.486455041	0.089222103	0.000279	Colon	Down regulate
8.457_333.20701	-2.639637805	0.160468518	0.001380932	Colon	Down regulate
8.529_323.12873	-10.22147255	0.000838	1.20E-05	Colon	Down regulate
8.547_471.31131	-4.647064205	0.039911154	0.008858078	Colon	Down regulate
8.551_335.21947	-1.475353263	0.35964532	0.00088	Colon	Down regulate
8.622_487.34244	-2.823960272	0.141222291	0.004309655	Colon	Down regulate
8.652_501.32178	-7.406000462	0.005896193	5.02E-07	Colon	Down regulate
8.96_455.31639	-5.479513762	0.022413103	0.001886841	Colon	Down regulate
8.975_301.25253	-1.881316508	0.271435908	0.007492955	Colon	Down regulate
9.268_493.32934	-6.532795101	0.010800223	1.35E-06	Colon	Down regulate
B100317	4.411460797	21.28050965	0.001130077	Colon	Up regulate
B300863	2.132054509	4.383412679	0.00626902	Colon	Up regulate
Reference-1194	2.441082715	5.430491261	0.00302744	Colon	Up regulate
Reference-1380	4.185828033	18.19951417	0.007154234	Colon	Up regulate
Reference-1573	5.309821104	39.66572749	0.000197	Colon	Up regulate
Reference-2036	-5.042192822	0.030349303	0.000303	Colon	Down regulate
Reference-2385	4.505220605	22.70944598	0.001041675	Colon	Up regulate
Reference-247	-3.666666721	0.078745063	0.006216007	Colon	Down regulate
Reference-252	3.039077486	8.219652972	0.001092622	Colon	Up regulate
Reference-2784	-8.295807913	0.003182094	0.000275	Colon	Down regulate
Reference-3355	4.322918328	20.01373226	0.00842268	Colon	Up regulate
Reference-3456	-5.606656711	0.0205224	0.001047615	Colon	Down regulate
Reference-426	-4.511798652	0.043834219	0.000189	Colon	Down regulate
Reference-428	-4.485356917	0.044645021	0.000254	Colon	Down regulate
Reference-4345	3.485604912	11.2013826	0.007169533	Colon	Up regulate
Reference-4736	-3.001796379	0.124844453	0.001786269	Colon	Down regulate
Reference-577	-6.007816426	0.015540574	0.001518432	Colon	Down regulate
Reference-5836	-5.95282208	0.016144403	5.01E-05	Colon	Down regulate
Reference-5887	-3.729376732	0.075395554	0.002152864	Colon	Down regulate
Reference-6483	3.403882399	10.58450869	0.00284985	Colon	Up regulate
Reference-6741	-3.417923846	0.093562625	0.002415203	Colon	Down regulate
Reference-7194	-4.33195113	0.049653832	0.006928901	Colon	Down regulate
Reference-7531	-2.768607312	0.14674596	0.003192293	Colon	Down regulate
Reference-7610	-3.581105109	0.083556443	3.50E-05	Colon	Down regulate
Reference-771	-4.917485937	0.033089426	0.003547964	Colon	Down regulate
Reference-7834	-6.295498445	0.012731106	0.00042	Colon	Down regulate
Reference-8135	-7.193999725	0.006829522	3.31E-05	Colon	Down regulate
Reference-8765	-6.56609141	0.010553816	0.00041	Colon	Down regulate
Reference-8825	4.708808716	26.15126295	0.000706	Colon	Up regulate
0.638_237.06142	1.601540264	3.034671309	0.007671223	Colon	Up regulate
2.333_284.09907	2.0865909	4.247432147	0.009072177	Colon	Up regulate
2.829_268.15448	-6.588239805	0.01039303	0.002641199	Colon	Down regulate
2.876_260.09173	5.497232048	45.16809141	0.000762	Colon	Up regulate
3.123_228.06920	5.276498247	38.76004248	0.000345	Colon	Up regulate
3.236_367.06165	-6.254336354	0.013099573	4.04E-05	Colon	Down regulate
3.547_260.12845	5.687748002	51.54455047	0.001072044	Colon	Up regulate
3.936_210.11276	4.78257312	27.52313914	0.002415203	Colon	Up regulate
4.016_365.14670	2.423888745	5.366155068	0.003595924	Colon	Up regulate
4.038_391.19720	2.495735121	5.640156215	0.002850453	Colon	Up regulate
4.039_657.35607	2.560004498	5.897095256	0.00397691	Colon	Up regulate
4.386_381.06484	-8.259786036	0.003262546	3.86E-06	Colon	Down regulate
4.395_273.12347	4.298032453	19.67146438	0.001189351	Colon	Up regulate
5.304_273.15979	5.805779566	55.93888396	0.000275	Colon	Up regulate
5.304_374.16082	5.972319246	62.78374779	0.001852595	Colon	Up regulate
5.33_311.09144	2.336827692	5.051905639	0.003984846	Colon	Up regulate
5.33_414.03988	2.342512093	5.071850051	0.002429219	Colon	Up regulate
5.332_293.08075	2.505185723	5.677224227	0.003128118	Colon	Up regulate
5.332_325.10715	2.457187369	5.491450878	0.003464247	Colon	Up regulate
5.378_319.06781	-3.000623236	0.124946012	0.005122936	Colon	Down regulate
5.386_210.11353	3.829043727	14.21205948	0.008270979	Colon	Up regulate
5.393_272.09257	3.339271946	10.12094394	0.004309655	Colon	Up regulate
5.614_271.05995	-2.512336243	0.175271552	0.008675305	Colon	Down regulate
6.244_374.24368	-4.96637732	0.031986849	0.005353062	Colon	Down regulate
6.315_291.17008	5.546563832	46.73928735	0.001965592	Colon	Up regulate
6.468_270.11282	1.410557804	2.658399274	0.007244337	Colon	Up regulate
6.616_282.14865	-7.295824821	0.006364113	0.002262697	Colon	Down regulate
6.828_279.07614	5.481665407	44.68334876	1.21E-06	Colon	Up regulate
6.925_307.16484	6.107443276	68.94830955	0.002009516	Colon	Up regulate
6.976_366.07675	-7.300675932	0.006342749	0.000724	Colon	Down regulate
7.097_487.30545	-3.4779047	0.08975246	0.008791758	Colon	Down regulate
7.291_324.19578	-3.343918028	0.098487332	0.004936597	Colon	Down regulate
7.82_403.24517	-2.505523449	0.176101189	0.00555743	Colon	Down regulate
8.386_341.23329	-2.904606451	0.1335446	0.00555743	Colon	Down regulate
8.887_435.20575	5.177033207	36.17781085	0.002850453	Colon	Up regulate
9.256_516.40537	-4.158446287	0.055999343	6.15E-06	Colon	Down regulate
B100321	2.574765447	5.957741168	0.00397691	Colon	Up regulate
B300278	3.91026211	15.03509533	0.003129415	Colon	Up regulate
B300633	-3.130887062	0.114158718	3.60E-05	Colon	Down regulate
B300706	-9.038610296	0.001901548	3.50E-05	Colon	Down regulate
Reference-1057	1.68116951	3.20687809	0.009485801	Colon	Up regulate
Reference-1108	4.489248604	22.45941748	0.000762	Colon	Up regulate
Reference-1731	6.126989397	69.88880128	0.001169618	Colon	Up regulate
Reference-1964	8.121540389	278.5013265	0.002436526	Colon	Up regulate
Reference-2908	-3.475929612	0.089875418	0.00263977	Colon	Down regulate
Reference-37	4.382277157	20.85436035	0.00235406	Colon	Up regulate
Reference-4758	-2.853041411	0.1384041	0.00909261	Colon	Down regulate
Reference-6236	-4.63518091	0.040241254	0.001889642	Colon	Down regulate
Reference-7653	-2.365587502	0.194038185	0.001755739	Colon	Down regulate
Reference-7860	-3.707076004	0.076570049	0.003762176	Colon	Down regulate
Reference-7928	-2.163383627	0.223232096	0.008780644	Colon	Down regulate
Reference-7942	-6.371395864	0.012078659	4.28E-06	Colon	Down regulate
Reference-872	3.772609148	13.66685275	0.002191105	Colon	Up regulate
7.298_423.27503	-2.236253265	0.2122368	0.008598812	Colon	Down regulate
7.812_439.32049	-5.895710884	0.016796321	0.00032	Colon	Down regulate
8.291_523.30938	-3.2271873	0.106787353	0.006069854	Colon	Down regulate
8.322_797.55445	-3.425215034	0.093090965	0.003192293	Colon	Down regulate
9.316_453.30093	-5.730773149	0.018830653	0.000188	Colon	Down regulate
C04126	2.95483038	7.753406901	0.004936597	Colon	Up regulate
C05570	1.929067645	3.808090185	0.002522738	Colon	Up regulate
C08176	-3.161622791	0.11175236	0.001130077	Colon	Down regulate
C08264	2.711862416	6.551668746	0.002318171	Colon	Up regulate
C08520	2.452273385	5.472778185	0.002614672	Colon	Up regulate
C08711	-4.061048736	0.059910441	0.000467	Colon	Down regulate
C08807	-3.862438021	0.068752786	0.002123617	Colon	Down regulate
C11495	6.290482878	78.27517252	3.31E-05	Colon	Up regulate
C12081	-2.987509607	0.126086908	0.007856787	Colon	Down regulate
C14223	-4.827053004	0.035229969	9.09E-06	Colon	Down regulate
C15128	-3.894719539	0.067231468	0.001562999	Colon	Down regulate
C15465	-3.01963066	0.123310652	0.002875753	Colon	Down regulate
C16583	1.101749352	2.146147677	0.003461395	Colon	Up regulate
C16812	-3.704884422	0.076686454	0.003955925	Colon	Down regulate
C17842	-3.792160669	0.072184822	0.00062	Colon	Down regulate
C18917	3.496166918	11.28368912	9.46E-05	Colon	Up regulate
C19232	2.340760217	5.065695	0.007893303	Colon	Up regulate
C20940	-3.602837744	0.082307189	0.00842268	Colon	Down regulate
HMDB0001943	5.474033806	44.44760586	0.001047615	Colon	Up regulate
HMDB0005016	-4.714211307	0.038096141	0.000107	Colon	Down regulate
HMDB0005821	-3.22240288	0.10714208	0.007599775	Colon	Down regulate
HMDB0010213	-2.875471776	0.136268898	0.008910485	Colon	Down regulate
HMDB0014386	1.644282852	3.125924323	0.005096232	Colon	Up regulate
HMDB0015570	-4.558258674	0.042445085	5.22E-05	Colon	Down regulate
HMDB0060647	3.228860986	9.375274851	0.00397691	Colon	Up regulate
HMDB0240212	5.017558077	32.39183014	0.000706	Colon	Up regulate
HMDB0242339	-2.6168566	0.163022545	0.005358866	Colon	Down regulate
HMDB0242556	5.57470239	47.65984618	0.003093037	Colon	Up regulate
HMDB0244596	2.994197048	7.967886231	0.007121232	Colon	Up regulate
HMDB0244678	-5.298651215	0.025406629	0.000389	Colon	Down regulate
HMDB0244730	-2.581810679	0.167031177	0.004360637	Colon	Down regulate
HMDB0244943	-2.73919686	0.14976819	0.001816338	Colon	Down regulate
HMDB0245913	-4.803375848	0.035812925	0.00204452	Colon	Down regulate
HMDB0246112	2.336827692	5.051905639	0.003984846	Colon	Up regulate
HMDB0246953	5.979181706	63.08310233	0.000182	Colon	Up regulate
HMDB0246979	-3.528759382	0.086643817	0.000372	Colon	Down regulate
HMDB0248069	-2.13792997	0.227205558	0.00066	Colon	Down regulate
HMDB0248234	5.494607734	45.0860037	0.002374323	Colon	Up regulate
HMDB0248284	-2.338307979	0.197742108	0.00397691	Colon	Down regulate
HMDB0248310	4.986304602	31.69766364	0.000194	Colon	Up regulate
HMDB0248319	-3.842960148	0.069687314	0.003863544	Colon	Down regulate
HMDB0248383	1.967269864	3.910274434	0.008458505	Colon	Up regulate
HMDB0248518	-3.180970623	0.110263666	0.003889739	Colon	Down regulate
HMDB0248615	-5.349091318	0.024533701	0.000734	Colon	Down regulate
HMDB0248871	-4.249511332	0.052573831	1.88E-05	Colon	Down regulate
HMDB0248946	3.734154741	13.30738082	0.00159847	Colon	Up regulate
HMDB0249077	-4.506843928	0.04398502	0.000628	Colon	Down regulate
HMDB0249268	-3.267225605	0.103864489	0.004380855	Colon	Down regulate
HMDB0249340	-3.412327048	0.093926298	0.00397691	Colon	Down regulate
HMDB0249891	-6.092836203	0.014651212	1.95E-05	Colon	Down regulate
HMDB0250565	2.473273658	5.553024105	0.003461395	Colon	Up regulate
HMDB0251564	-5.547106811	0.021387226	3.44E-05	Colon	Down regulate
HMDB0251913	-2.899787686	0.1339914	2.81E-05	Colon	Down regulate
HMDB0252058	1.91902053	3.78166228	0.00641996	Colon	Up regulate
HMDB0252349	-3.295296421	0.10186311	0.003068607	Colon	Down regulate
HMDB0252396	-4.64208306	0.040049192	0.000147	Colon	Down regulate
HMDB0252462	4.894724201	29.7480707	0.008389005	Colon	Up regulate
HMDB0252491	2.46572114	5.524029942	0.004770796	Colon	Up regulate
HMDB0252500	-3.123862094	0.11471595	0.00148025	Colon	Down regulate
HMDB0252721	-2.834528073	0.140191611	0.006487017	Colon	Down regulate
HMDB0252838	-3.654179126	0.079429618	0.001169618	Colon	Down regulate
HMDB0254060	-6.104770828	0.01453051	4.70E-05	Colon	Down regulate
HMDB0254070	-3.721756542	0.075794841	0.005735386	Colon	Down regulate
HMDB0254439	-2.23753393	0.212048483	0.009380007	Colon	Down regulate
HMDB0254628	4.539332662	23.25280189	0.001130077	Colon	Up regulate
HMDB0254679	4.540595446	23.27316387	0.00148025	Colon	Up regulate
HMDB0254827	-4.661098146	0.039524797	0.00191901	Colon	Down regulate
HMDB0255307	-3.430777955	0.092732705	0.002746624	Colon	Down regulate
HMDB0255383	1.628999546	3.092984377	0.008316757	Colon	Up regulate
HMDB0255577	5.729300876	53.05073653	0.001041675	Colon	Up regulate
HMDB0255604	-5.574536928	0.02098443	0.009058669	Colon	Down regulate
HMDB0255763	-3.473189464	0.090046283	0.006327824	Colon	Down regulate
HMDB0255830	3.30104311	9.856279106	0.003070845	Colon	Up regulate
HMDB0256176	-4.348049798	0.049102837	0.006481144	Colon	Down regulate
HMDB0256386	-2.43165604	0.185352562	0.000328	Colon	Down regulate
HMDB0256413	-2.665078816	0.157663563	0.001700695	Colon	Down regulate
HMDB0256713	3.215038856	9.285881409	0.002718456	Colon	Up regulate
HMDB0256938	3.771833925	13.65951094	0.003051395	Colon	Up regulate
HMDB0256942	-6.110792415	0.014469988	9.83E-06	Colon	Down regulate
HMDB0257002	-3.887342664	0.06757612	0.000711	Colon	Down regulate
HMDB0257187	-2.870733342	0.1367172	0.008270979	Colon	Down regulate
HMDB0257196	-9.999768458	0.000977	2.29E-07	Colon	Down regulate
HMDB0257263	-3.995612409	0.062690367	0.000782	Colon	Down regulate
HMDB0257446	-5.013790454	0.03095271	0.002862688	Colon	Down regulate
HMDB0257598	-2.339665118	0.19755618	0.002534288	Colon	Down regulate
HMDB0257932	-2.23435542	0.212516178	0.003207432	Colon	Down regulate
HMDB0257957	1.595922994	3.022878501	0.008582596	Colon	Up regulate
HMDB0257980	1.981223516	3.948277842	0.009303744	Colon	Up regulate
HMDB0258096	2.219199181	4.656348958	0.006327824	Colon	Up regulate
HMDB0258108	1.221649682	2.332132377	0.001302727	Colon	Up regulate
HMDB0258240	-4.424949227	0.046554059	0.007902346	Colon	Down regulate
HMDB0258333	6.280585568	77.7400197	0.000328	Colon	Up regulate
HMDB0258419	4.314772921	19.9010538	0.001688396	Colon	Up regulate
HMDB0258470	6.420395476	85.65083917	0.000194	Colon	Up regulate
HMDB0258928	2.059599382	4.168705287	0.005260861	Colon	Up regulate
HMDB0259218	-1.852323176	0.276946042	0.004743412	Colon	Down regulate
HMDB0259359	3.96915533	15.66155254	0.000964	Colon	Up regulate
HMDB0259417	-4.832804947	0.035089788	0.000685	Colon	Down regulate
HMDB0259941	-3.514412121	0.087509768	0.002191105	Colon	Down regulate
HMDB0260021	-3.240377336	0.105815484	0.003863163	Colon	Down regulate
HMDB0260351	3.107203192	8.617104574	0.005096232	Colon	Up regulate
LMFA03010225	-3.530830463	0.086519524	0.002534093	Colon	Down regulate
LMFA07010692	-3.067249629	0.119306981	0.003461395	Colon	Down regulate
LMFA07040126	-6.939633449	0.008146333	1.58E-05	Colon	Down regulate
LMFA08020321	-4.347725043	0.049113892	0.000242	Colon	Down regulate
LMFA08030045	-2.170264445	0.222169943	0.000328	Colon	Down regulate
LMFA12000286	-3.188464725	0.109692385	0.000965	Colon	Down regulate
LMGP02060025	-3.374184987	0.096442644	0.004380855	Colon	Down regulate
LMGP03050001	2.364979839	5.151454527	0.001514191	Colon	Up regulate
LMGP04010156	-5.3896541	0.023853519	0.002123617	Colon	Down regulate
LMGP04010729	-5.250837086	0.02626277	0.00220074	Colon	Down regulate
LMPR02010003	-5.999787597	0.015627301	3.85E-05	Colon	Down regulate
LMST01010402	-2.750808865	0.14856757	0.004051575	Colon	Down regulate
LMST01130066	-5.768607293	0.018343245	0.001700695	Colon	Down regulate
LMST03020131	-6.440558249	0.011513272	0.000694	Colon	Down regulate
LMST03020398	-5.470927906	0.022546887	0.000628	Colon	Down regulate
LMST03020591	-2.287481201	0.20483282	0.008654601	Colon	Down regulate
LMST03020683	-2.988687865	0.125983974	0.000627	Colon	Down regulate
B300072	-4.460801146	0.045411417	0.001538413	Rectum	Down regulate
B300117	-9.745855011	0.001164676	0.000615	Rectum	Down regulate
B300251	-1.347616906	0.392940586	0.008631502	Rectum	Down regulate
3.386_355.19769	-6.578334911	0.01046463	0.004554944	Rectum	Down regulate
3.644_355.19755	-6.877104878	0.008507171	0.004694495	Rectum	Down regulate
3.648_164.07081	-4.978592825	0.031717155	0.008887704	Rectum	Down regulate
4.247_274.08232	-3.775415239	0.073027556	0.008536392	Rectum	Down regulate
6.236_316.22695	-3.687084004	0.077638497	0.00945105	Rectum	Down regulate
6.328_318.27879	-6.13694012	0.014210094	0.003459166	Rectum	Down regulate
6.702_365.20702	-6.41177441	0.011745285	0.002048591	Rectum	Down regulate
7.041_362.24764	-2.916559968	0.132442682	0.00322603	Rectum	Down regulate
7.09_341.13803	-5.609677509	0.020479474	0.000939	Rectum	Down regulate
7.56_403.13843	-2.144806492	0.226125172	0.004614528	Rectum	Down regulate
7.612_373.16893	4.904886709	29.95835928	0.005587163	Rectum	Up regulate
8.365_487.34211	-4.822063248	0.035352027	0.002638429	Rectum	Down regulate
8.395_249.14943	-3.18830971	0.109704172	0.001427781	Rectum	Down regulate
8.529_323.12873	-10.20516045	0.000847	1.24E-05	Rectum	Down regulate
8.547_471.31131	-5.168070578	0.027813506	0.009917568	Rectum	Down regulate
8.622_487.34244	-3.249933576	0.105116892	0.004321254	Rectum	Down regulate
8.652_501.32178	-7.451530998	0.005713019	0.002971911	Rectum	Down regulate
8.96_455.31639	-5.783672826	0.01815269	0.008361911	Rectum	Down regulate
9.268_493.32934	-6.258240236	0.013064174	0.000809	Rectum	Down regulate
9.617_425.26632	-3.548881696	0.085443722	0.003424367	Rectum	Down regulate
9.999_258.18521	-3.317331766	0.100319101	0.000579	Rectum	Down regulate
Reference-2784	-8.168007575	0.00347684	6.13E-06	Rectum	Down regulate
Reference-426	-3.734092841	0.075149492	0.001865985	Rectum	Down regulate
Reference-428	-4.106523674	0.058051467	0.007494986	Rectum	Down regulate
Reference-577	-5.700968011	0.019223729	0.009292249	Rectum	Down regulate
Reference-5836	-6.431468415	0.011586042	2.10E-05	Rectum	Down regulate
Reference-7610	-3.766708636	0.073469607	0.002239262	Rectum	Down regulate
Reference-771	-4.831230128	0.035128113	0.0021491	Rectum	Down regulate
Reference-7834	-6.387261037	0.011946559	2.75E-05	Rectum	Down regulate
Reference-8135	-7.576634873	0.005238484	0.000855	Rectum	Down regulate
Reference-8765	-6.920473791	0.008255242	0.000119	Rectum	Down regulate
2.829_268.15448	-6.741268922	0.009347078	0.005525639	Rectum	Down regulate
3.236_367.06165	-7.440183761	0.005758131	0.00322603	Rectum	Down regulate
4.386_381.06484	-7.685949889	0.004856222	0.000782	Rectum	Down regulate
5.304_273.15979	4.838959149	28.62014645	0.007539216	Rectum	Up regulate
5.304_374.16082	6.070311559	67.19637766	0.00322603	Rectum	Up regulate
6.244_374.24368	-5.228417517	0.026674083	0.008510303	Rectum	Down regulate
6.616_282.14865	-7.330379161	0.006213496	0.000132	Rectum	Down regulate
6.828_279.07614	4.850909728	28.85820634	2.35E-05	Rectum	Up regulate
6.976_366.07675	-7.705338863	0.004791394	0.002048591	Rectum	Down regulate
7.291_324.19578	-3.444224886	0.091872386	0.006903259	Rectum	Down regulate
7.468_355.23794	-3.153699907	0.112367762	0.008612739	Rectum	Down regulate
9.131_503.33746	-5.591510992	0.020738984	0.00478978	Rectum	Down regulate
9.256_516.40537	-3.907851116	0.066622296	3.19E-05	Rectum	Down regulate
9.382_378.24275	-3.969975378	0.063814347	0.007494986	Rectum	Down regulate
B300706	-9.412900629	0.001467015	3.16E-06	Rectum	Down regulate
Reference-2490	-5.975214467	0.015895757	0.002048591	Rectum	Down regulate
Reference-6236	-4.95244276	0.032297297	0.007256254	Rectum	Down regulate
Reference-7653	-2.759847238	0.147639715	0.009917568	Rectum	Down regulate
Reference-7942	-6.452281413	0.011420096	0.000119	Rectum	Down regulate
7.812_439.32049	-6.359855604	0.012175665	0.005343608	Rectum	Down regulate
8.31_821.55318	-3.055971642	0.120243295	0.002239262	Rectum	Down regulate
9.316_453.30093	-5.65477521	0.019849202	0.000322	Rectum	Down regulate
C08711	-4.133504052	0.056975913	3.39E-05	Rectum	Down regulate
C08807	-4.034812157	0.061009928	0.006627924	Rectum	Down regulate
C14223	-4.974449122	0.031808384	1.24E-05	Rectum	Down regulate
C14499	2.672305621	6.374470999	0.002883615	Rectum	Up regulate
C15128	-4.748778319	0.037194205	0.000292	Rectum	Down regulate
C17842	-4.622822685	0.040587444	0.004608867	Rectum	Down regulate
C18559	-3.54293584	0.085796592	0.004321254	Rectum	Down regulate
C18917	3.199406856	9.185809443	0.007351599	Rectum	Up regulate
HMDB0000814	2.7640434	6.792974319	0.009004099	Rectum	Up regulate
HMDB0005016	-4.773193594	0.03657005	0.008510303	Rectum	Down regulate
HMDB0014732	-7.785927379	0.004531086	0.00701493	Rectum	Down regulate
HMDB0015033	-3.568292554	0.084301812	0.004058042	Rectum	Down regulate
HMDB0015570	-4.392346613	0.047618084	0.003755671	Rectum	Down regulate
HMDB0244461	-4.178072914	0.055242679	0.003449373	Rectum	Down regulate
HMDB0244678	-5.488789869	0.022269456	0.004176653	Rectum	Down regulate
HMDB0245913	-4.743046337	0.037342276	2.35E-05	Rectum	Down regulate
HMDB0248615	-5.764718153	0.018392761	0.008054848	Rectum	Down regulate
HMDB0248871	-4.251170994	0.052513385	0.001716135	Rectum	Down regulate
HMDB0249077	-5.56193099	0.02116859	0.001093821	Rectum	Down regulate
HMDB0249340	-4.032163379	0.061122045	0.008887704	Rectum	Down regulate
HMDB0249891	-5.948769679	0.016189815	0.000883	Rectum	Down regulate
HMDB0250691	-4.323892496	0.049931965	0.0078547	Rectum	Down regulate
HMDB0251564	-6.115237813	0.014425471	0.002239262	Rectum	Down regulate
HMDB0252349	-4.231974468	0.053216799	0.001511144	Rectum	Down regulate
HMDB0252396	-4.500920682	0.04416598	0.007110642	Rectum	Down regulate
HMDB0253725	-3.07428806	0.11872634	0.006903259	Rectum	Down regulate
HMDB0254060	-6.228715107	0.013334291	0.000324	Rectum	Down regulate
HMDB0254729	-3.497383865	0.088548774	0.008704476	Rectum	Down regulate
HMDB0254827	-5.297237977	0.025431529	0.00234151	Rectum	Down regulate
HMDB0255307	-4.078555901	0.059187819	0.004184781	Rectum	Down regulate
HMDB0255348	-1.780325211	0.291117766	0.005343608	Rectum	Down regulate
HMDB0255578	-2.381699021	0.191883289	0.007713952	Rectum	Down regulate
HMDB0256398	-5.506412277	0.021999091	0.000213	Rectum	Down regulate
HMDB0256413	-3.117918559	0.115189526	0.00846397	Rectum	Down regulate
HMDB0256942	-6.05320012	0.015059314	1.82E-05	Rectum	Down regulate
HMDB0257002	-4.845051123	0.034793193	0.0078547	Rectum	Down regulate
HMDB0257196	-10.24335553	0.000825	1.06E-07	Rectum	Down regulate
HMDB0257263	-3.967693849	0.063915345	0.006154319	Rectum	Down regulate
HMDB0257446	-5.873481381	0.017057129	0.0021491	Rectum	Down regulate
HMDB0257657	-4.214037103	0.053882586	0.000415	Rectum	Down regulate
HMDB0257776	-4.108571646	0.057969118	0.002048591	Rectum	Down regulate
HMDB0258240	-4.994378027	0.031372014	0.005343608	Rectum	Down regulate
HMDB0258333	5.228762899	37.49854984	0.006903259	Rectum	Up regulate
HMDB0259259	-4.480134523	0.044806923	0.002883615	Rectum	Down regulate
HMDB0259417	-4.835990945	0.035012383	0.002116889	Rectum	Down regulate
HMDB0259941	-3.138848417	0.11353048	0.004989048	Rectum	Down regulate
LMFA03010225	-4.760056341	0.036904579	0.002609931	Rectum	Down regulate
LMFA07040126	-7.112525414	0.007226309	0.002463287	Rectum	Down regulate
LMFA08030045	-2.729969025	0.150729215	0.009421611	Rectum	Down regulate
LMGP02060025	-3.995177396	0.062709273	0.004608867	Rectum	Down regulate
LMGP04010156	-4.712834302	0.03813252	0.004026315	Rectum	Down regulate
LMGP04010729	-4.579760534	0.041817177	0.004184781	Rectum	Down regulate
LMPK12020138	-2.439754548	0.184315008	0.004099844	Rectum	Down regulate
LMPR02010003	-5.72390569	0.018920504	0.000214	Rectum	Down regulate
LMST01130066	-6.411564852	0.011746992	0.002048591	Rectum	Down regulate
LMST03020131	-7.579875569	0.00522673	0.003139289	Rectum	Down regulate
LMST03020398	-5.812755822	0.017790418	0.002116889	Rectum	Down regulate
LMST03020683	-3.253141797	0.104883396	0.000728	Rectum	Down regulate
