# Supplementary material for: Insights into high-altitude adaptation and meat quality regulation by gastrointestinal metabolites in Tibetan and black pigs
Source: Front Vet Sci. 2025 Mar 26;12:1569196. doi: 10.3389/fvets.2025.1569196 (PMC11979216; doi:10.3389/fvets.2025.1569196)
Supplement: Supplementary file 7 [file Data_Sheet_6.csv]

Table S6. Tibetan pig and black pig LD mapping to the pig reference genome (Sus scrofa 11.1) alignment information
Samples_ID	paired_reads	inserSize	dataSize	UniquelyReads	UniquelyMapped(%)	MultiReads	MultiMapped(%)	totalMapped(%)
BP1_LD	24052158	300	7.2156474	23008648	95.66	675064	2.81	98.47
BP2_LD	24082601	300	7.2247803	22991829	95.47	695985	2.89	98.36
BP3_LD	24042473	300	7.2127419	22784848	94.77	861968	3.59	98.36
BP4_LD	24008490	300	7.202547	22964737	95.65	677034	2.82	98.47
BP5_LD	24029915	300	7.2089745	22926932	95.41	703388	2.93	98.34
BP6_LD	24062943	300	7.2188829	22945223	95.36	725211	3.02	98.38
TP1_LD	24028715	300	7.2086145	22718965	94.55	940733	3.91	98.46
TP2_LD	24135718	300	7.2407154	23154146	95.93	688819	2.85	98.78
TP3_LD	24045392	300	7.2136176	23023350	95.75	696753	2.9	98.65
TP4_LD	19942954	300	5.9828862	19027012	95.41	559732	2.81	98.22
TP5_LD	24144291	300	7.2432873	23057192	95.5	715597	2.97	98.47
TP6_LD	24092803	300	7.2278409	23027054	95.58	704040	2.93	98.51
